# Supplementary material for: Disentangling the drivers and host-mediated global spread of H7 influenza A virus
Source: Nat Commun. 2026 May 6;17:6076. doi: 10.1038/s41467-026-72718-9 (PMC13351079; doi:10.1038/s41467-026-72718-9)
Supplement: Supplementary file 4 — Source Data [file 41467_2026_72718_MOESM4_ESM.xlsx]

## Sheet: Figure 1A
Year	Semester	World region	Country	Administrative Division	Disease	Serotype/Subtype/Genotype	Animal Category	Species	Event_id	Outbreak_id	New outbreaks	Susceptible	Measuring units	Cases	Killed	Slaughtered	Deaths
2005	Jan-Jun 2005	Asia	Korea (Dem People's Rep. of)	P'Yongyang-Si	High pathogenicity avian influenza viruses (poultry) (Inf. with)	H7N7	Domestic	Birds	496	-	3	218788	Animal	20336	215552	0	3236
2006	Jan-Jun 2006	Asia	Türkiye (Rep. of)	Samsun	Low pathogenic avian influenza (poultry) (2006-2021)	H7N1	Domestic	Birds	-	-	-	-	Animal	0	0	0	0
2007	Jan-Jun 2007	Europe	Italy	Veneto	Low pathogenic avian influenza (poultry) (2006-2021)	H7N3	Domestic	Birds	-	-	-	960	Animal	0	960	0	0
2007	Jan-Jun 2007	Europe	United Kingdom	England	Low pathogenic avian influenza (poultry) (2006-2021)	H7N2	Domestic	Birds	-	-	-	34	Animal	8	34	0	0
2007	Jan-Jun 2007	Europe	United Kingdom	Wales	Low pathogenic avian influenza (poultry) (2006-2021)	H7N2	Domestic	Birds	-	-	-	48	Animal	15	0	33	15
2007	Jul-Dec 2007	Americas	Canada	Saskatchewan	High pathogenicity avian influenza viruses (poultry) (Inf. with)	H7N3	Domestic	Birds	-	-	-	49100	Animal	540	48560	0	540
2007	Jul-Dec 2007	Americas	United States of America	Nebraska	Low pathogenic avian influenza (poultry) (2006-2021)	H7N9	Domestic	Birds	-	-	-	144000	Animal	0	0	144000	0
2007	Jul-Dec 2007	Asia	Korea (Rep. of)	Gwangju Metropolitan City	Low pathogenic avian influenza (poultry) (2006-2021)	H7N8	Domestic	Birds	-	-	-	10600	Animal	10	3800	0	10
2007	Jul-Dec 2007	Europe	Italy	Basilicata	Low pathogenic avian influenza (poultry) (2006-2021)	H7N3	Domestic	Birds	-	-	-	75	Animal	0	75	0	0
2007	Jul-Dec 2007	Europe	Italy	Emilia-Romagna	Low pathogenic avian influenza (poultry) (2006-2021)	H7N3	Domestic	Birds	-	-	-	17465	Animal	0	17465	0	0
2007	Jul-Dec 2007	Europe	Italy	Lombardia	Low pathogenic avian influenza (poultry) (2006-2021)	H7N3	Domestic	Birds	-	-	-	107220	Animal	31761	103444	0	3476
2007	Jul-Dec 2007	Europe	Italy	Piemonte	Low pathogenic avian influenza (poultry) (2006-2021)	H7N3	Domestic	Birds	-	-	-	2340	Animal	0	2340	0	0
2007	Jul-Dec 2007	Europe	Italy	Veneto	Low pathogenic avian influenza (poultry) (2006-2021)	H7N3	Domestic	Birds	-	-	-	2139	Animal	0	2114	0	0
2007	Jul-Dec 2007	Europe	United Kingdom	England	Low pathogenic avian influenza (poultry) (2006-2021)	H7N2	Domestic	Birds	-	-	-	-	Animal	0	0	0	0
2008	Jan-Jun 2008	Americas	Canada	Saskatchewan	High pathogenicity avian influenza viruses (poultry) (Inf. with)	H7N3	Domestic	Birds	-	-	-	-	Animal	0	0	0	0
2008	Jan-Jun 2008	Americas	United States of America	Arkansas	Low pathogenic avian influenza (poultry) (2006-2021)	H7N3	Domestic	Birds	-	-	-	16000	Animal	0	16000	0	0
2008	Jan-Jun 2008	Europe	Denmark	South (2008-2009)	Low pathogenic avian influenza (poultry) (2006-2021)	H7N1	Domestic	Birds	-	-	-	2750	Animal	0	2750	0	0
2008	Jan-Jun 2008	Europe	Italy	Emilia-Romagna	Low pathogenic avian influenza (poultry) (2006-2021)	H7N1	Domestic	Birds	-	-	-	5096	Animal	0	5096	0	0
2008	Jan-Jun 2008	Europe	United Kingdom	England	High pathogenicity avian influenza viruses (poultry) (Inf. with)	H7N7	Domestic	Birds	-	-	-	25000	Animal	15000	15000	0	10000
2008	Jul-Dec 2008	Americas	United States of America	Arkansas	Low pathogenic avian influenza (poultry) (2006-2021)	H7N3	Domestic	Birds	-	-	-	-	Animal	0	0	0	0
2008	Jul-Dec 2008	Europe	Italy	Calabria	Low pathogenic avian influenza (poultry) (2006-2021)	H7N1	Domestic	Birds	-	-	-	11100	Animal	7	11100	0	0
2008	Jul-Dec 2008	Europe	United Kingdom	England	High pathogenicity avian influenza viruses (poultry) (Inf. with)	H7N7	Domestic	Birds	-	-	-	-	Animal	0	0	0	0
2009	Jan-Jun 2009	Americas	United States of America	Kentucky	Low pathogenic avian influenza (poultry) (2006-2021)	H7N9	Domestic	Birds	-	-	-	20000	Animal	0	20000	0	0
2009	Jan-Jun 2009	Asia	Japan	Aichi	Low pathogenic avian influenza (poultry) (2006-2021)	H7N6	Domestic	Birds	-	-	-	1595577	Animal	10	1595577	0	0
2009	Jan-Jun 2009	Europe	Czech Republic	Jihomoravsky	Low pathogenic avian influenza (poultry) (2006-2021)	H7N9	Domestic	Birds	-	-	-	679	Animal	679	679	0	0
2009	Jan-Jun 2009	Europe	Germany	Nordrhein-Westfalen	Low pathogenic avian influenza (poultry) (2006-2021)	H7N7	Domestic	Birds	-	-	-	16700	Animal	454	16246	0	454
2009	Jan-Jun 2009	Europe	Italy	Emilia-Romagna	Low pathogenic avian influenza (poultry) (2006-2021)	H7N3;not typed	Domestic	Birds	-	-	-	11606	Animal	21	11606	0	0
2009	Jan-Jun 2009	Europe	Italy	Piemonte	Low pathogenic avian influenza (poultry) (2006-2021)	H7N3;not typed	Domestic	Birds	-	-	-	25471	Animal	105	25471	0	0
2009	Jan-Jun 2009	Europe	Italy	Umbria	Low pathogenic avian influenza (poultry) (2006-2021)	H7N3	Domestic	Birds	-	-	-	19328	Animal	0	0	0	0
2009	Jul-Dec 2009	Americas	United States of America	Kentucky	Low pathogenic avian influenza (poultry) (2006-2021)	H7N9	Domestic	Birds	-	-	-	-	Animal	0	0	0	0
2009	Jul-Dec 2009	Americas	United States of America	Minnesota	Low pathogenic avian influenza (poultry) (2006-2021)	H7N9	Domestic	Birds	-	-	-	160000	Animal	0	0	160000	0
2009	Jul-Dec 2009	Europe	Italy	Basilicata	Low pathogenic avian influenza (poultry) (2006-2021)	H7N1	Domestic	Birds	-	-	-	40	Animal	2	40	0	0
2009	Jul-Dec 2009	Europe	Italy	Campania	Low pathogenic avian influenza (poultry) (2006-2021)	H7N1;not typed	Domestic	Birds	-	-	-	336	Animal	24	336	0	3
2009	Jul-Dec 2009	Europe	Italy	Emilia-Romagna	Low pathogenic avian influenza (poultry) (2006-2021)	H7N1	Domestic	Birds	-	-	-	7900	Animal	10	7900	0	0
2009	Jul-Dec 2009	Europe	Italy	Lazio	Low pathogenic avian influenza (poultry) (2006-2021)	H7N1	Domestic	Birds	-	-	-	879	Animal	8	879	0	0
2009	Jul-Dec 2009	Europe	Italy	Marche	Low pathogenic avian influenza (poultry) (2006-2021)	H7N1	Domestic	Birds	-	-	-	1280	Animal	2	1280	0	0
2009	Jul-Dec 2009	Europe	Italy	Piemonte	Low pathogenic avian influenza (poultry) (2006-2021)	H5N1;H7N1	Wild	American Mink	-	-	-	5569	Animal	46	4230	0	0
2009	Jul-Dec 2009	Europe	Italy	Toscana	Low pathogenic avian influenza (poultry) (2006-2021)	H7N1	Domestic	Birds	-	-	-	42	Animal	1	18	0	0
2009	Jul-Dec 2009	Europe	Italy	Veneto	Low pathogenic avian influenza (poultry) (2006-2021)	H7N3	Wild	American Mink	-	-	-	1000	Animal	4	1000	0	0
2009	Jul-Dec 2009	Europe	Spain	Castilla-La Mancha	High pathogenicity avian influenza viruses (poultry) (Inf. with)	H7N7	Domestic	Birds	-	-	-	308640	Animal	30000	278640	0	30000
2010	Jan-Jun 2010	Asia	Korea (Rep. of)	Jeollabuk-Do	Low pathogenic avian influenza (poultry) (2006-2021)	H7N7	Domestic	Birds	-	-	-	23700	Animal	950	0	0	70
2010	Jan-Jun 2010	Asia	Korea (Rep. of)	Jeollanam-Do	Low pathogenic avian influenza (poultry) (2006-2021)	H7N7	Domestic	Birds	-	-	-	177541	Animal	15	84630	0	0
2010	Jan-Jun 2010	Europe	Denmark	East	Low pathogenic avian influenza (poultry) (2006-2021)	H7N1	Domestic	Birds	-	-	-	3959	Animal	0	3959	0	0
2010	Jan-Jun 2010	Europe	Italy	Lombardia	Low pathogenic avian influenza (poultry) (2006-2021)	H7N3	Domestic	Birds	-	-	-	6196	Animal	10	6196	0	0
2010	Jan-Jun 2010	Europe	Netherlands	Noord-Brabant	Low pathogenic avian influenza (poultry) (2006-2021)	H7N4	Domestic	Birds	-	-	-	28000	Animal	0	28000	0	0
2010	Jan-Jun 2010	Europe	Spain	Castilla-La Mancha	High pathogenicity avian influenza viruses (poultry) (Inf. with)	H7N7	Domestic	Birds	-	-	-	-	Animal	0	0	0	0
2010	Jul-Dec 2010	Asia	Korea (Rep. of)	Chungcheongnam-Do (2005-2013)	Low pathogenic avian influenza (poultry) (2006-2021)	H7N2	Domestic	Birds	-	-	-	110	Animal	1	110	0	0
2010	Jul-Dec 2010	Asia	Korea (Rep. of)	Chungcheongnam-Do (2005-2013)	Low pathogenic avian influenza (poultry) (2006-2021)	H7N7;other	Domestic	Birds	-	-	-	17000	Animal	160	0	0	0
2010	Jul-Dec 2010	Asia	Korea (Rep. of)	Jeollabuk-Do	Low pathogenic avian influenza (poultry) (2006-2021)	H7N2	Domestic	Birds	-	-	-	50000	Animal	6	50000	0	0
2010	Jul-Dec 2010	Asia	Korea (Rep. of)	Jeollanam-Do	Low pathogenic avian influenza (poultry) (2006-2021)	H7N6;other	Domestic	Birds	-	-	-	30000	Animal	2	0	0	0
2010	Jul-Dec 2010	Europe	Italy	Lombardia	Low pathogenic avian influenza (poultry) (2006-2021)	H7N3	Domestic	Birds	-	-	-	1345	Animal	1345	1345	0	0
2011	Jan-Jun 2011	Americas	United States of America	Minnesota	Low pathogenic avian influenza (poultry) (2006-2021)	H7N9	Domestic	Birds	-	-	-	5500	Animal	0	0	3000	0
2011	Jan-Jun 2011	Americas	United States of America	Missouri	Low pathogenic avian influenza (poultry) (2006-2021)	H7N3	Domestic	Birds	-	-	-	29000	Animal	0	15000	14000	0
2011	Jan-Jun 2011	Asia	Chinese Taipei	Chia-I (2005-2012)	Low pathogenic avian influenza (poultry) (2006-2021)	H5N2;H7N3	Domestic	Birds	-	-	-	2820	Animal	41	0	0	0
2011	Jan-Jun 2011	Europe	Germany	Baden-Wurttemberg	Low pathogenic avian influenza (poultry) (2006-2021)	H7N7	Domestic	Birds	-	-	-	2182	Animal	249	2182	0	0
2011	Jan-Jun 2011	Europe	Germany	Bayern	Low pathogenic avian influenza (poultry) (2006-2021)	H7N7	Domestic	Birds	-	-	-	468	Animal	4	468	0	0
2011	Jan-Jun 2011	Europe	Germany	Nordrhein-Westfalen	Low pathogenic avian influenza (poultry) (2006-2021)	H7N7	Domestic	Birds	-	-	-	105301	Animal	4057	105301	0	0
2011	Jan-Jun 2011	Europe	Germany	Sachsen	Low pathogenic avian influenza (poultry) (2006-2021)	H7N7	Domestic	Birds	-	-	-	2176	Animal	26	2152	0	7
2011	Jan-Jun 2011	Europe	Italy	Basilicata	Low pathogenic avian influenza (poultry) (2006-2021)	H7	Domestic	Birds	-	-	-	235	Animal	7	235	0	0
2011	Jan-Jun 2011	Europe	Italy	Campania	Low pathogenic avian influenza (poultry) (2006-2021)	H7	Domestic	Birds	-	-	-	5000	Animal	2	4998	0	2
2011	Jan-Jun 2011	Europe	Italy	Lombardia	Low pathogenic avian influenza (poultry) (2006-2021)	H7	Domestic	Birds	-	-	-	742	Animal	1	742	0	0
2011	Jan-Jun 2011	Europe	Italy	Piemonte	Low pathogenic avian influenza (poultry) (2006-2021)	H7	Domestic	Birds	-	-	-	1250	Animal	5	1250	0	0
2011	Jan-Jun 2011	Europe	Italy	Umbria	Low pathogenic avian influenza (poultry) (2006-2021)	H7	Domestic	Birds	-	-	-	19200	Animal	35	19200	0	33
2011	Jan-Jun 2011	Europe	Netherlands	Flevoland	Low pathogenic avian influenza (poultry) (2006-2021)	H7N7	Domestic	Birds	-	-	-	54000	Animal	0	54000	0	0
2011	Jan-Jun 2011	Europe	Netherlands	Gelderland	Low pathogenic avian influenza (poultry) (2006-2021)	H7N7	Domestic	Birds	-	-	-	8800	Animal	12	8788	0	1
2011	Jan-Jun 2011	Europe	Netherlands	Zeeland	Low pathogenic avian influenza (poultry) (2006-2021)	H7N1	Domestic	Birds	-	-	-	127500	Animal	10	127490	0	0
2011	Jul-Dec 2011	Africa	South Africa	Western Cape Province	High pathogenicity avian influenza viruses (poultry) (Inf. with)	H5N2;H7N1	Domestic	Birds	-	-	-	12278	Animal	1028	0	0	0
2011	Jul-Dec 2011	Africa	South Africa	Western Cape Province	Low pathogenic avian influenza (poultry) (2006-2021)	H7N1	Domestic	Birds	1181	17645	1	12278	Animal	1028	0	0	0
2011	Jul-Dec 2011	Americas	United States of America	Minnesota	Low pathogenic avian influenza (poultry) (2006-2021)	H7N9	Domestic	Birds	-	-	-	-	Animal	0	0	0	0
2011	Jul-Dec 2011	Europe	Germany	Baden-Wurttemberg	Low pathogenic avian influenza (poultry) (2006-2021)	H7N7	Domestic	Birds	-	-	-	-	Animal	0	0	0	0
2011	Jul-Dec 2011	Europe	Germany	Bayern	Low pathogenic avian influenza (poultry) (2006-2021)	H7N7	Domestic	Birds	-	-	-	-	Animal	0	0	0	0
2011	Jul-Dec 2011	Europe	Germany	Niedersachsen	Low pathogenic avian influenza (poultry) (2006-2021)	H7N7	Domestic	Birds	-	-	-	190	Animal	1	190	0	0
2011	Jul-Dec 2011	Europe	Germany	Nordrhein-Westfalen	Low pathogenic avian influenza (poultry) (2006-2021)	H7N7	Domestic	Birds	-	-	-	-	Animal	0	0	0	0
2011	Jul-Dec 2011	Europe	Germany	Sachsen	Low pathogenic avian influenza (poultry) (2006-2021)	H7N7	Domestic	Birds	-	-	-	40	Animal	5	0	0	0
2011	Jul-Dec 2011	Europe	Italy	Basilicata	Low pathogenic avian influenza (poultry) (2006-2021)	H7	Domestic	Birds	-	-	-	438	Animal	27	438	0	0
2011	Jul-Dec 2011	Europe	Italy	Calabria	Low pathogenic avian influenza (poultry) (2006-2021)	H5;H7	Domestic	Birds	-	-	-	330	Animal	7	180	0	0
2011	Jul-Dec 2011	Europe	Italy	Campania	Low pathogenic avian influenza (poultry) (2006-2021)	H5;H5N2;H7	Domestic	Birds	-	-	-	5397	Animal	18	5397	0	2
2011	Jul-Dec 2011	Europe	Italy	Emilia-Romagna	Low pathogenic avian influenza (poultry) (2006-2021)	H5;H7	Domestic	Birds	-	-	-	1808	Animal	13	1808	0	0
2011	Jul-Dec 2011	Europe	Italy	Umbria	Low pathogenic avian influenza (poultry) (2006-2021)	H7	Domestic	Birds	-	-	-	19200	Animal	35	19200	0	33
2011	Jul-Dec 2011	Europe	Italy	Veneto	Low pathogenic avian influenza (poultry) (2006-2021)	H7	Domestic	Birds	-	-	-	1117	Animal	13	1117	0	0
2011	Jul-Dec 2011	Europe	Netherlands	Flevoland	Low pathogenic avian influenza (poultry) (2006-2021)	H7N7	Domestic	Birds	-	-	-	-	Animal	0	0	0	0
2011	Jul-Dec 2011	Europe	Netherlands	Gelderland	Low pathogenic avian influenza (poultry) (2006-2021)	H7N7	Domestic	Birds	-	-	-	-	Animal	0	0	0	0
2012	Jan-Jun 2012	Africa	South Africa	Eastern Cape Province	Low pathogenic avian influenza (poultry) (2006-2021)	H7N1	Domestic	Birds	-	-	-	2643	Animal	98	0	2633	10
2012	Jan-Jun 2012	Africa	South Africa	Western Cape Province	Low pathogenic avian influenza (poultry) (2006-2021)	H5N2;H7N1	Domestic	Birds	-	-	-	2989	Animal	728	0	2747	1
2012	Jan-Jun 2012	Americas	Mexico	Jalisco	High pathogenicity avian influenza viruses (poultry) (Inf. with)	H7N3	Domestic	Birds	-	-	-	6121606	Animal	2264068	5209064	0	912542
2012	Jan-Jun 2012	Europe	Italy	Basilicata	Low pathogenic avian influenza (poultry) (2006-2021)	H7	Domestic	Birds	-	-	-	72	Animal	3	72	0	0
2012	Jan-Jun 2012	Europe	Italy	Calabria	Low pathogenic avian influenza (poultry) (2006-2021)	H5;H5N2;H7N2	Domestic	Birds	-	-	-	1630	Animal	9	1480	0	0
2012	Jan-Jun 2012	Europe	Italy	Emilia-Romagna	Low pathogenic avian influenza (poultry) (2006-2021)	H5;H7	Domestic	Birds	-	-	-	1753	Animal	14	1753	0	0
2012	Jul-Dec 2012	Africa	South Africa	Eastern Cape Province	Low pathogenic avian influenza (poultry) (2006-2021)	H7N1	Domestic		-	-	1	-	-	0	0	0	0
2012	Jul-Dec 2012	Africa	South Africa	Eastern Cape Province	Low pathogenic avian influenza (poultry) (2006-2021)	H7N1	Domestic	Birds	-	-	-	1404	Animal	133	0	1120	0
2012	Jul-Dec 2012	Africa	South Africa	Western Cape Province	Low pathogenic avian influenza (poultry) (2006-2021)	H5N2;H7N1	Domestic	Birds	-	-	-	8573	Animal	2665	0	2915	0
2012	Jul-Dec 2012	Africa	South Africa	Western Cape Province	Low pathogenic avian influenza (poultry) (2006-2021)	H7N1	Domestic		-	-	4	-	-	0	0	0	0
2012	Jul-Dec 2012	Africa	South Africa	Western Cape Province	Low pathogenic avian influenza (poultry) (2006-2021)	H7N1	Domestic	Birds	-	-	-	3040	Animal	1719	0	2750	0
2012	Jul-Dec 2012	Americas	Mexico	Jalisco	High pathogenicity avian influenza viruses (poultry) (Inf. with)	H7N3	Domestic	Birds	-	-	-	5279193	Animal	608805	5014566	0	264627
2012	Jul-Dec 2012	Americas	Mexico	Jalisco	High pathogenicity avian influenza viruses (poultry) (Inf. with)	H7N3	Wild	Barn Swallow	-	-	-	2	Animal	1	1	0	1
2012	Jul-Dec 2012	Americas	Mexico	Jalisco	High pathogenicity avian influenza viruses (poultry) (Inf. with)	H7N3	Wild	Common Grackle	-	-	-	-	Animal	10	2	0	8
2012	Jul-Dec 2012	Europe	Italy	Emilia-Romagna	Low pathogenic avian influenza (poultry) (2006-2021)	H7	Domestic	Birds	-	-	-	83	Animal	9	83	0	0
2012	Jul-Dec 2012	Europe	Netherlands	Utrecht	Low pathogenic avian influenza (poultry) (2006-2021)	H7N7	Domestic	Birds	-	-	-	31870	Animal	0	31870	0	0
2012	Jul-Dec 2012	Oceania	Australia	New South Wales	High pathogenicity avian influenza viruses (poultry) (Inf. with)	H7 (N untyped)	Domestic	Birds	-	-	-	50000	Animal	5000	45000	0	5000
2013	Jan-Jun 2013	Africa	South Africa	Eastern Cape Province	Low pathogenic avian influenza (poultry) (2006-2021)	H7N1	Domestic	Birds	-	-	-	-	Animal	0	0	0	0
2013	Jan-Jun 2013	Africa	South Africa	Free State	Low pathogenic avian influenza (poultry) (2006-2021)	H7N7	Domestic	Birds	-	-	-	410	Animal	2	0	0	0
2013	Jan-Jun 2013	Africa	South Africa	Western Cape Province	Low pathogenic avian influenza (poultry) (2006-2021)	H5N2;H7N1;H7N7	Domestic	Birds	-	-	-	18611	Animal	6410	0	0	0
2013	Jan-Jun 2013	Africa	South Africa	Western Cape Province	Low pathogenic avian influenza (poultry) (2006-2021)	H5N2;H7N1	Domestic	Birds	-	-	-	-	Animal	0	0	0	0
2013	Jan-Jun 2013	Americas	Mexico	Aguascalientes	High pathogenicity avian influenza viruses (poultry) (Inf. with)	H7N3	Domestic	Birds	-	-	-	758785	Animal	2990	474030	284015	740
2013	Jan-Jun 2013	Americas	Mexico	Guanajuato	High pathogenicity avian influenza viruses (poultry) (Inf. with)	H7N3	Domestic	Birds	-	-	-	2745270	Animal	150064	2558713	0	92362
2013	Jan-Jun 2013	Americas	Mexico	Jalisco	High pathogenicity avian influenza viruses (poultry) (Inf. with)	H7N3	Domestic	Birds	-	-	-	3545751	Animal	467532	3087231	0	417220
2013	Jan-Jun 2013	Americas	Mexico	Puebla	High pathogenicity avian influenza viruses (poultry) (Inf. with)	H7N3	Domestic	Birds	-	-	-	446097	Animal	75003	406094	0	40000
2013	Jan-Jun 2013	Americas	Mexico	Tlaxcala	High pathogenicity avian influenza viruses (poultry) (Inf. with)	H7N3	Domestic	Birds	-	-	-	34	Animal	5	32	0	2
2013	Jan-Jun 2013	Americas	United States of America	Arkansas	Low pathogenic avian influenza (poultry) (2006-2021)	H7N7	Domestic	Birds	-	-	-	9800	Animal	0	9800	0	0
2013	Jan-Jun 2013	Asia	China (People's Rep. of)	Anhui	Low pathogenic avian influenza (poultry) (2006-2021)	H7N9	Domestic	Birds	-	-	-	-	Animal	1	0	0	0
2013	Jan-Jun 2013	Asia	China (People's Rep. of)	Fujian	Low pathogenic avian influenza (poultry) (2006-2021)	H7N9	Domestic	Birds	-	-	-	-	Animal	1	0	0	0
2013	Jan-Jun 2013	Asia	China (People's Rep. of)	Guangdong	Low pathogenic avian influenza (poultry) (2006-2021)	H7N9	Domestic	Birds	-	-	-	-	Animal	2	89864	0	0
2013	Jan-Jun 2013	Asia	China (People's Rep. of)	Henan	Low pathogenic avian influenza (poultry) (2006-2021)	H7N9	Domestic	Birds	-	-	-	-	Animal	2	0	0	0
2013	Jan-Jun 2013	Asia	China (People's Rep. of)	Jiangsu	Low pathogenic avian influenza (poultry) (2006-2021)	H7N9	Domestic	Birds	-	-	-	341	Animal	13	340	0	1
2013	Jan-Jun 2013	Asia	China (People's Rep. of)	Jiangxi	Low pathogenic avian influenza (poultry) (2006-2021)	H7N9	Domestic	Birds	-	-	-	-	Animal	1	0	0	0
2013	Jan-Jun 2013	Asia	China (People's Rep. of)	Shandong	Low pathogenic avian influenza (poultry) (2006-2021)	H7N9	Domestic	Birds	-	-	-	-	Animal	3	0	0	0
2013	Jan-Jun 2013	Asia	China (People's Rep. of)	Shanghai	Low pathogenic avian influenza (poultry) (2006-2021)	H7N9	Domestic	Birds	-	-	-	20536	Animal	20	20536	0	0
2013	Jan-Jun 2013	Asia	China (People's Rep. of)	Zhejiang	Low pathogenic avian influenza (poultry) (2006-2021)	H7N9	Domestic	Birds	-	-	-	-	Animal	10	2	0	0
2013	Jan-Jun 2013	Asia	Vietnam	Can Tho	Low pathogenic avian influenza (poultry) (2006-2021)	H7	Domestic	Birds	-	-	-	-	Animal	2	0	0	0
2013	Jan-Jun 2013	Europe	Denmark	West	Low pathogenic avian influenza (poultry) (2006-2021)	H7N7	Domestic	Birds	-	-	-	22215	Animal	0	5118	0	0
2013	Jan-Jun 2013	Europe	Germany	Niedersachsen	Low pathogenic avian influenza (poultry) (2006-2021)	H5N1;H7N7	Domestic	Birds	-	-	-	26406	Animal	410	26406	0	0
2013	Jan-Jun 2013	Europe	Netherlands	Flevoland	Low pathogenic avian influenza (poultry) (2006-2021)	H7N7	Domestic	Birds	-	-	-	23500	Animal	60	23440	0	0
2013	Jan-Jun 2013	Europe	Netherlands	Gelderland	Low pathogenic avian influenza (poultry) (2006-2021)	H7N7	Domestic	Birds	-	-	-	80152	Animal	200	80152	0	0
2013	Jan-Jun 2013	Europe	Netherlands	Utrecht	Low pathogenic avian influenza (poultry) (2006-2021)	H7N1	Domestic	Birds	-	-	-	10750	Animal	5000	10750	0	0
2013	Jan-Jun 2013	Europe	Spain	Cataluna	Low pathogenic avian influenza (poultry) (2006-2021)	H7N1	Domestic	Birds	-	-	-	13000	Animal	260	12740	0	260
2013	Jan-Jun 2013	Oceania	Australia	New South Wales	High pathogenicity avian influenza viruses (poultry) (Inf. with)	H7 (N untyped)	Domestic	Birds	-	-	-	-	Animal	0	0	0	0
2013	Jul-Dec 2013	Africa	South Africa	Eastern Cape Province	Low pathogenic avian influenza (poultry) (2006-2021)	H7N1	Domestic	Birds	-	-	-	2906	Animal	64	0	0	0
2013	Jul-Dec 2013	Africa	South Africa	Free State	Low pathogenic avian influenza (poultry) (2006-2021)	H7N7	Domestic	Birds	-	-	-	-	Animal	0	0	0	0
2013	Jul-Dec 2013	Africa	South Africa	Gauteng	Low pathogenic avian influenza (poultry) (2006-2021)	H7	Domestic	Birds	-	-	-	2000	Animal	4	0	0	0
2013	Jul-Dec 2013	Africa	South Africa	Western Cape Province	Low pathogenic avian influenza (poultry) (2006-2021)	H5N2;H7N7	Domestic	Birds	-	-	-	17679	Animal	4219	0	0	0
2013	Jul-Dec 2013	Americas	Mexico	Guanajuato	High pathogenicity avian influenza viruses (poultry) (Inf. with)	H7N3	Domestic	Birds	-	-	-	5	Animal	0	5	0	0
2013	Jul-Dec 2013	Americas	Mexico	Jalisco	High pathogenicity avian influenza viruses (poultry) (Inf. with)	H7N3	Domestic	Birds	-	-	-	369343	Animal	0	369343	0	0
2013	Jul-Dec 2013	Americas	Mexico	Puebla	High pathogenicity avian influenza viruses (poultry) (Inf. with)	H7N3	Domestic	Birds	-	-	-	-	Animal	0	0	0	0
2013	Jul-Dec 2013	Americas	United States of America	Arkansas	Low pathogenic avian influenza (poultry) (2006-2021)	H7N7	Domestic	Birds	-	-	-	-	Animal	0	0	0	0
2013	Jul-Dec 2013	Asia	China (People's Rep. of)	Anhui	Low pathogenic avian influenza (poultry) (2006-2021)	H7N9	Domestic	Birds	-	-	-	-	Animal	0	0	0	0
2013	Jul-Dec 2013	Asia	China (People's Rep. of)	Fujian	Low pathogenic avian influenza (poultry) (2006-2021)	H7N9	Domestic	Birds	-	-	-	-	Animal	0	0	0	0
2013	Jul-Dec 2013	Asia	China (People's Rep. of)	Guangdong	Low pathogenic avian influenza (poultry) (2006-2021)	H7N9	Domestic	Birds	-	-	-	-	Animal	4	1200	0	0
2013	Jul-Dec 2013	Asia	China (People's Rep. of)	Henan	Low pathogenic avian influenza (poultry) (2006-2021)	H7N9	Domestic	Birds	-	-	-	-	Animal	0	0	0	0
2013	Jul-Dec 2013	Asia	China (People's Rep. of)	Jiangsu	Low pathogenic avian influenza (poultry) (2006-2021)	H7N9	Domestic	Birds	-	-	-	-	Animal	0	0	0	0
2013	Jul-Dec 2013	Asia	China (People's Rep. of)	Jiangxi	Low pathogenic avian influenza (poultry) (2006-2021)	H7N9	Domestic	Birds	-	-	-	-	Animal	0	0	0	0
2013	Jul-Dec 2013	Asia	China (People's Rep. of)	Shandong	Low pathogenic avian influenza (poultry) (2006-2021)	H7N9	Domestic	Birds	-	-	-	-	Animal	0	0	0	0
2013	Jul-Dec 2013	Asia	China (People's Rep. of)	Shanghai	Low pathogenic avian influenza (poultry) (2006-2021)	H7N9	Domestic	Birds	-	-	-	-	Animal	0	0	0	0
2013	Jul-Dec 2013	Asia	China (People's Rep. of)	Zhejiang	Low pathogenic avian influenza (poultry) (2006-2021)	H7N9	Domestic	Birds	-	-	-	4620	Animal	36	4620	0	0
2013	Jul-Dec 2013	Europe	Italy	Emilia-Romagna	High pathogenicity avian influenza viruses (poultry) (Inf. with)	H7 (N untyped);H7N7	Domestic	Birds	-	-	-	982455	Animal	256851	972791	0	9664
2013	Jul-Dec 2013	Europe	Italy	Emilia-Romagna	High pathogenicity avian influenza viruses (poultry) (Inf. with)	H7N7	Domestic	Birds	-	-	-	196406	Animal	24	196382	0	24
2013	Jul-Dec 2013	Europe	Netherlands	Flevoland	Low pathogenic avian influenza (poultry) (2006-2021)	H7N7	Domestic	Birds	-	-	-	-	Animal	0	0	0	0
2013	Jul-Dec 2013	Europe	Netherlands	Friesland	Low pathogenic avian influenza (poultry) (2006-2021)	H7N1	Domestic	Birds	-	-	-	9043	Animal	1	9043	0	0
2013	Jul-Dec 2013	Europe	Netherlands	Utrecht	Low pathogenic avian influenza (poultry) (2006-2021)	H7N1	Domestic	Birds	-	-	-	-	Animal	0	0	0	0
2013	Jul-Dec 2013	Europe	Portugal	Dsvr Do Alentejo	Low pathogenic avian influenza (poultry) (2006-2021)	H7	Domestic	Birds	-	-	-	63	Animal	3	63	0	0
2013	Jul-Dec 2013	Oceania	Australia	New South Wales	High pathogenicity avian influenza viruses (poultry) (Inf. with)	H7N2	Domestic	Birds	-	-	-	490000	Animal	18620	471380	0	18620
2014	Jan-Jun 2014	Africa	South Africa	Eastern Cape Province	Low pathogenic avian influenza (poultry) (2006-2021)	H7N1	Domestic	Birds	-	-	-	-	Animal	0	0	0	0
2014	Jan-Jun 2014	Africa	South Africa	Free State	Low pathogenic avian influenza (poultry) (2006-2021)	H7N7	Domestic	Birds	-	-	-	-	Animal	0	0	0	0
2014	Jan-Jun 2014	Africa	South Africa	Western Cape Province	Low pathogenic avian influenza (poultry) (2006-2021)	H5N2;H7N7	Domestic	Birds	-	-	-	8625	Animal	4154	0	0	215
2014	Jan-Jun 2014	Americas	Mexico	Nuevo Leon	Low pathogenic avian influenza (poultry) (2006-2021)	H7N3	Domestic	Birds	-	-	-	1987	Animal	0	1987	0	0
2014	Jan-Jun 2014	Asia	China (People's Rep. of)	Anhui	Low pathogenic avian influenza (poultry) (2006-2021)	H7N9	Domestic	Birds	-	-	-	-	Animal	0	0	0	0
2014	Jan-Jun 2014	Asia	China (People's Rep. of)	Fujian	Low pathogenic avian influenza (poultry) (2006-2021)	H7N9	Domestic	Birds	-	-	-	-	Animal	16	0	0	0
2014	Jan-Jun 2014	Asia	China (People's Rep. of)	Guangdong	Low pathogenic avian influenza (poultry) (2006-2021)	H7N9	Domestic	Birds	-	-	-	332932	Animal	60	332932	0	0
2014	Jan-Jun 2014	Asia	China (People's Rep. of)	Guangxi	Low pathogenic avian influenza (poultry) (2006-2021)	H7N9	Domestic	Birds	-	-	-	428745	Animal	12	428745	0	0
2014	Jan-Jun 2014	Asia	China (People's Rep. of)	Henan	Low pathogenic avian influenza (poultry) (2006-2021)	H7N9	Domestic	Birds	-	-	-	-	Animal	8	120	0	0
2014	Jan-Jun 2014	Asia	China (People's Rep. of)	Hunan	Low pathogenic avian influenza (poultry) (2006-2021)	H7N9	Domestic	Birds	-	-	-	45258	Animal	24	45258	0	0
2014	Jan-Jun 2014	Asia	China (People's Rep. of)	Jiangsu	Low pathogenic avian influenza (poultry) (2006-2021)	H7N9	Domestic	Birds	-	-	-	-	Animal	0	0	0	0
2014	Jan-Jun 2014	Asia	China (People's Rep. of)	Jiangxi	Low pathogenic avian influenza (poultry) (2006-2021)	H7N9	Domestic	Birds	-	-	-	-	Animal	0	0	0	0
2014	Jan-Jun 2014	Asia	China (People's Rep. of)	Ningxia	Low pathogenic avian influenza (poultry) (2006-2021)	H7N9	Domestic	Birds	-	-	-	-	Animal	3	0	0	0
2014	Jan-Jun 2014	Asia	China (People's Rep. of)	Shandong	Low pathogenic avian influenza (poultry) (2006-2021)	H7N9	Domestic	Birds	-	-	-	-	Animal	0	0	0	0
2014	Jan-Jun 2014	Asia	China (People's Rep. of)	Shanghai	Low pathogenic avian influenza (poultry) (2006-2021)	H7N9	Domestic	Birds	-	-	-	-	Animal	0	0	0	0
2014	Jan-Jun 2014	Asia	China (People's Rep. of)	Zhejiang	Low pathogenic avian influenza (poultry) (2006-2021)	H7N9	Domestic	Birds	-	-	-	240	Animal	4	240	0	0
2014	Jan-Jun 2014	Asia	Hong Kong	Hong Kong	Low pathogenic avian influenza (poultry) (2006-2021)	H7N9	Domestic	Birds	-	-	-	22604	Animal	2600	22604	0	0
2014	Jan-Jun 2014	Europe	Italy	Emilia-Romagna	Low pathogenic avian influenza (poultry) (2006-2021)	H7N1	Domestic	Birds	-	-	-	3508	Animal	1	3491	0	0
2014	Jan-Jun 2014	Europe	Italy	Lombardia	Low pathogenic avian influenza (poultry) (2006-2021)	H7	Domestic	Birds	-	-	-	131	Animal	131	131	0	0
2014	Jan-Jun 2014	Oceania	Australia	New South Wales	High pathogenicity avian influenza viruses (poultry) (Inf. with)	H7N2	Domestic	Birds	-	-	-	-	Animal	0	0	0	0
2014	Jul-Dec 2014	Africa	South Africa	Eastern Cape Province	Low pathogenic avian influenza (poultry) (2006-2021)	H7N1	Domestic	Birds	-	-	-	-	Animal	0	0	0	0
2014	Jul-Dec 2014	Africa	South Africa	Western Cape Province	Low pathogenic avian influenza (poultry) (2006-2021)	H5N2;H7N1;H7N7	Domestic	Birds	-	-	-	3774	Animal	1176	0	0	0
2014	Jul-Dec 2014	Africa	South Africa	Western Cape Province	Low pathogenic avian influenza (poultry) (2006-2021)	H5N2;H7N1	Domestic	Birds	-	-	-	12546	Animal	2583	0	0	0
2014	Jul-Dec 2014	Africa	South Africa	Western Cape Province	Low pathogenic avian influenza (poultry) (2006-2021)	H5N2;H7N7	Domestic	Birds	-	-	-	1776	Animal	874	0	0	0
2014	Jul-Dec 2014	Americas	Mexico	Guanajuato	High pathogenicity avian influenza viruses (poultry) (Inf. with)	H7N3	Domestic	Birds	-	-	-	424443	Animal	3635	421847	0	2596
2014	Jul-Dec 2014	Americas	Mexico	Jalisco	High pathogenicity avian influenza viruses (poultry) (Inf. with)	H7N3	Domestic	Birds	-	-	-	2905500	Animal	11502	2896245	0	9255
2014	Jul-Dec 2014	Americas	Mexico	Puebla	High pathogenicity avian influenza viruses (poultry) (Inf. with)	H7N3	Domestic	Birds	-	-	-	24014	Animal	0	24014	0	0
2014	Jul-Dec 2014	Americas	United States of America	New Jersey	Low pathogenic avian influenza (poultry) (2006-2021)	H7N3	Domestic	Birds	-	-	-	51200	Animal	0	0	0	0
2014	Jul-Dec 2014	Asia	China (People's Rep. of)	Anhui	Low pathogenic avian influenza (poultry) (2006-2021)	H7N9	Domestic	Birds	-	-	-	-	Animal	0	0	0	0
2014	Jul-Dec 2014	Asia	China (People's Rep. of)	Fujian	Low pathogenic avian influenza (poultry) (2006-2021)	H7N9	Domestic	Birds	-	-	-	-	Animal	0	0	0	0
2014	Jul-Dec 2014	Asia	China (People's Rep. of)	Guangdong	Low pathogenic avian influenza (poultry) (2006-2021)	H7N9	Domestic	Birds	-	-	-	-	Animal	0	0	0	0
2014	Jul-Dec 2014	Asia	China (People's Rep. of)	Guangxi	Low pathogenic avian influenza (poultry) (2006-2021)	H7N9	Domestic	Birds	-	-	-	-	Animal	0	0	0	0
2014	Jul-Dec 2014	Asia	China (People's Rep. of)	Henan	Low pathogenic avian influenza (poultry) (2006-2021)	H7N9	Domestic	Birds	-	-	-	-	Animal	0	0	0	0
2014	Jul-Dec 2014	Asia	China (People's Rep. of)	Hunan	Low pathogenic avian influenza (poultry) (2006-2021)	H7N9	Domestic	Birds	-	-	-	-	Animal	0	0	0	0
2014	Jul-Dec 2014	Asia	China (People's Rep. of)	Jiangsu	Low pathogenic avian influenza (poultry) (2006-2021)	H7N9	Domestic	Birds	-	-	-	-	Animal	0	0	0	0
2014	Jul-Dec 2014	Asia	China (People's Rep. of)	Jiangxi	Low pathogenic avian influenza (poultry) (2006-2021)	H7N9	Domestic	Birds	-	-	-	-	Animal	0	0	0	0
2014	Jul-Dec 2014	Asia	China (People's Rep. of)	Ningxia	Low pathogenic avian influenza (poultry) (2006-2021)	H7N9	Domestic	Birds	-	-	-	-	Animal	0	0	0	0
2014	Jul-Dec 2014	Asia	China (People's Rep. of)	Shandong	Low pathogenic avian influenza (poultry) (2006-2021)	H7N9	Domestic	Birds	-	-	-	-	Animal	0	0	0	0
2014	Jul-Dec 2014	Asia	China (People's Rep. of)	Shanghai	Low pathogenic avian influenza (poultry) (2006-2021)	H7N9	Domestic	Birds	-	-	-	-	Animal	0	0	0	0
2014	Jul-Dec 2014	Asia	China (People's Rep. of)	Zhejiang	Low pathogenic avian influenza (poultry) (2006-2021)	H7N9	Domestic	Birds	-	-	-	-	Animal	0	0	0	0
2014	Jul-Dec 2014	Asia	Hong Kong	Hong Kong	Low pathogenic avian influenza (poultry) (2006-2021)	H7N9	Domestic	Birds	-	-	-	18962	Animal	1	18962	0	0
2014	Jul-Dec 2014	Europe	Italy	Emilia-Romagna	Low pathogenic avian influenza (poultry) (2006-2021)	H7N1	Domestic	Birds	-	-	-	2399	Animal	32	2399	0	0
2015	Jan-Jun 2015	Americas	Mexico	Chiapas	High pathogenicity avian influenza viruses (poultry) (Inf. with)	H7N3	Wild	Clay-colored thrush	-	-	-	-	Animal	2	0	0	2
2015	Jan-Jun 2015	Americas	Mexico	Chiapas	High pathogenicity avian influenza viruses (poultry) (Inf. with)	H7N3	Wild	Plain chachalaca	-	-	-	-	Animal	6	0	0	6
2015	Jan-Jun 2015	Americas	Mexico	Oaxaca	High pathogenicity avian influenza viruses (poultry) (Inf. with)	H7N3	Domestic	Birds	-	-	-	200	Animal	90	110	0	90
2015	Jan-Jun 2015	Americas	Mexico	Puebla	High pathogenicity avian influenza viruses (poultry) (Inf. with)	H7N3	Domestic	Birds	-	-	-	324	Animal	49	320	0	4
2015	Jan-Jun 2015	Americas	United States of America	California	Low pathogenic avian influenza (poultry) (2006-2021)	H7N3	Domestic	Birds	-	-	-	61000	Animal	0	61000	0	0
2015	Jan-Jun 2015	Asia	China (People's Rep. of)	Anhui	Low pathogenic avian influenza (poultry) (2006-2021)	H7N9	Domestic	Birds	-	-	-	-	Animal	0	0	0	0
2015	Jan-Jun 2015	Asia	China (People's Rep. of)	Fujian	Low pathogenic avian influenza (poultry) (2006-2021)	H7N9	Domestic	Birds	-	-	-	-	Animal	0	0	0	0
2015	Jan-Jun 2015	Asia	China (People's Rep. of)	Guangdong	Low pathogenic avian influenza (poultry) (2006-2021)	H7N9	Domestic	Birds	-	-	-	-	Animal	0	0	0	0
2015	Jan-Jun 2015	Asia	China (People's Rep. of)	Guangxi	Low pathogenic avian influenza (poultry) (2006-2021)	H7N9	Domestic	Birds	-	-	-	-	Animal	0	0	0	0
2015	Jan-Jun 2015	Asia	China (People's Rep. of)	Henan	Low pathogenic avian influenza (poultry) (2006-2021)	H7N9	Domestic	Birds	-	-	-	-	Animal	0	0	0	0
2015	Jan-Jun 2015	Asia	China (People's Rep. of)	Hunan	Low pathogenic avian influenza (poultry) (2006-2021)	H7N9	Domestic	Birds	-	-	-	-	Animal	0	0	0	0
2015	Jan-Jun 2015	Asia	China (People's Rep. of)	Jiangsu	Low pathogenic avian influenza (poultry) (2006-2021)	H7N9	Domestic	Birds	-	-	-	-	Animal	0	0	0	0
2015	Jan-Jun 2015	Asia	China (People's Rep. of)	Jiangxi	Low pathogenic avian influenza (poultry) (2006-2021)	H7N9	Domestic	Birds	-	-	-	-	Animal	0	0	0	0
2015	Jan-Jun 2015	Asia	China (People's Rep. of)	Ningxia	Low pathogenic avian influenza (poultry) (2006-2021)	H7N9	Domestic	Birds	-	-	-	-	Animal	0	0	0	0
2015	Jan-Jun 2015	Asia	China (People's Rep. of)	Shandong	Low pathogenic avian influenza (poultry) (2006-2021)	H7N9	Domestic	Birds	-	-	-	-	Animal	0	0	0	0
2015	Jan-Jun 2015	Asia	China (People's Rep. of)	Shanghai	Low pathogenic avian influenza (poultry) (2006-2021)	H7N9	Domestic	Birds	-	-	-	-	Animal	0	0	0	0
2015	Jan-Jun 2015	Asia	China (People's Rep. of)	Zhejiang	Low pathogenic avian influenza (poultry) (2006-2021)	H7N9	Domestic	Birds	-	-	-	-	Animal	0	0	0	0
2015	Jan-Jun 2015	Europe	Germany	Niedersachsen	Low pathogenic avian influenza (poultry) (2006-2021)	H7N7	Domestic	Birds	-	-	-	59600	Animal	2322	59500	0	100
2015	Jan-Jun 2015	Europe	Italy	Veneto	Low pathogenic avian influenza (poultry) (2006-2021)	H5N2;H7N2	Domestic	Birds	-	-	-	244	Animal	5	0	0	0
2015	Jan-Jun 2015	Europe	Netherlands	Friesland	Low pathogenic avian influenza (poultry) (2006-2021)	H7N7	Domestic	Birds	-	-	-	22273	Animal	0	22273	0	0
2015	Jan-Jun 2015	Europe	Netherlands	Gelderland	Low pathogenic avian influenza (poultry) (2006-2021)	H7N7	Domestic	Birds	-	-	-	26573	Animal	0	26573	0	0
2015	Jan-Jun 2015	Europe	United Kingdom	England	Low pathogenic avian influenza (poultry) (2006-2021)	H7	Domestic	Birds	-	-	-	10572	Animal	52	10520	0	52
2015	Jul-Dec 2015	Africa	South Africa	Eastern Cape Province	Low pathogenic avian influenza (poultry) (2006-2021)	H5N2;H7N3	Domestic	Birds	-	-	-	2200	Animal	15	0	0	0
2015	Jul-Dec 2015	Africa	South Africa	Western Cape Province	Low pathogenic avian influenza (poultry) (2006-2021)	H5N2;H7N3	Domestic	Birds	-	-	-	10372	Animal	3789	0	0	175
2015	Jul-Dec 2015	Americas	Mexico	Jalisco	High pathogenicity avian influenza viruses (poultry) (Inf. with)	H7N3	Domestic	Birds	-	-	-	3100	Animal	3095	5	0	3095
2015	Jul-Dec 2015	Americas	Mexico	Puebla	High pathogenicity avian influenza viruses (poultry) (Inf. with)	H7N3	Domestic	Birds	-	-	-	145	Animal	20	130	0	15
2015	Jul-Dec 2015	Americas	United States of America	California	Low pathogenic avian influenza (poultry) (2006-2021)	H7N3	Domestic	Birds	-	-	-	-	Animal	0	0	0	0
2015	Jul-Dec 2015	Europe	Germany	Niedersachsen	High pathogenicity avian influenza viruses (poultry) (Inf. with)	H7N7	Domestic	Birds	-	-	-	10104	Animal	50	10054	0	50
2015	Jul-Dec 2015	Europe	Germany	Niedersachsen	Low pathogenic avian influenza (poultry) (2006-2021)	H7N7	Domestic	Birds	-	-	-	-	Animal	0	0	0	0
2015	Jul-Dec 2015	Europe	Netherlands	Friesland	Low pathogenic avian influenza (poultry) (2006-2021)	H7N7	Domestic	Birds	-	-	-	-	Animal	0	0	0	0
2015	Jul-Dec 2015	Europe	Netherlands	Gelderland	Low pathogenic avian influenza (poultry) (2006-2021)	H7N7	Domestic	Birds	-	-	-	-	Animal	0	0	0	0
2015	Jul-Dec 2015	Europe	United Kingdom	England	High pathogenicity avian influenza viruses (poultry) (Inf. with)	H7N7	Domestic	Birds	-	-	-	179865	Animal	34604	145261	0	34604
2016	Jan-Jun 2016	Africa	South Africa	Western Cape Province	Low pathogenic avian influenza (poultry) (2006-2021)	H5N2;H7N3	Domestic	Birds	-	-	-	3228	Animal	1326	0	0	0
2016	Jan-Jun 2016	Americas	Mexico	Jalisco	High pathogenicity avian influenza viruses (poultry) (Inf. with)	H7N3	Domestic	Birds	-	-	-	3868989	Animal	54955	3824150	0	44839
2016	Jan-Jun 2016	Americas	Mexico	Oaxaca	High pathogenicity avian influenza viruses (poultry) (Inf. with)	H7N3	Domestic	Birds	-	-	-	1300	Animal	1203	97	0	1203
2016	Jan-Jun 2016	Americas	Mexico	Puebla	High pathogenicity avian influenza viruses (poultry) (Inf. with)	H7N3	Domestic	Birds	-	-	-	491918	Animal	2906	279447	0	2571
2016	Jan-Jun 2016	Americas	Mexico	Puebla	High pathogenicity avian influenza viruses (poultry) (Inf. with)	H7N3	Wild	Indian Peafowl	-	-	-	25	Animal	25	0	0	25
2016	Jan-Jun 2016	Americas	Mexico	Veracruz	High pathogenicity avian influenza viruses (poultry) (Inf. with)	H7N3	Domestic	Birds	-	-	-	72108	Animal	21507	64901	0	7207
2016	Jan-Jun 2016	Americas	United States of America	Indiana	High pathogenicity avian influenza viruses (poultry) (Inf. with)	H7N8	Domestic	Birds	-	-	-	43500	Animal	0	42600	0	900
2016	Jan-Jun 2016	Americas	United States of America	Indiana	Low pathogenic avian influenza (poultry) (2006-2021)	H7N8	Domestic	Birds	-	-	-	155405	Animal	0	155045	0	0
2016	Jan-Jun 2016	Asia	Hong Kong	Hong Kong	Low pathogenic avian influenza (poultry) (2006-2021)	H7N9	Domestic	Birds	-	-	-	-	Animal	1	0	0	0
2016	Jan-Jun 2016	Europe	Italy	Emilia-Romagna	High pathogenicity avian influenza viruses (poultry) (Inf. with)	H7N7	Domestic	Birds	-	-	-	66972	Animal	2870	66302	0	670
2016	Jan-Jun 2016	Europe	Italy	Emilia-Romagna	Low pathogenic avian influenza (poultry) (2006-2021)	H7N7	Domestic	Birds	-	-	-	724	Animal	13	723	0	1
2016	Jan-Jun 2016	Europe	Netherlands	Friesland	Low pathogenic avian influenza (poultry) (2006-2021)	H7N9	Domestic	Birds	-	-	-	44630	Animal	0	44630	0	0
2016	Jul-Dec 2016	Africa	Algeria	Ghardaia	High pathogenicity avian influenza viruses (poultry) (Inf. with)	H7N1	Wild	Black-winged Stilt	-	-	-	-	Animal	17	0	0	17
2016	Jul-Dec 2016	Africa	Algeria	Ghardaia	High pathogenicity avian influenza viruses (poultry) (Inf. with)	H7N1	Wild	Common Coot	-	-	-	-	Animal	70	0	0	70
2016	Jul-Dec 2016	Africa	Algeria	Ghardaia	High pathogenicity avian influenza viruses (poultry) (Inf. with)	H7N1	Wild	Common Moorhen	-	-	-	-	Animal	25	0	0	25
2016	Jul-Dec 2016	Africa	Algeria	Ghardaia	High pathogenicity avian influenza viruses (poultry) (Inf. with)	H7N1	Wild	Common ringed plover	-	-	-	-	Animal	4	0	0	4
2016	Jul-Dec 2016	Africa	Algeria	Ghardaia	High pathogenicity avian influenza viruses (poultry) (Inf. with)	H7N1	Wild	Common Teal	-	-	-	-	Animal	55	0	0	55
2016	Jul-Dec 2016	Africa	Algeria	Ghardaia	High pathogenicity avian influenza viruses (poultry) (Inf. with)	H7N1	Wild	Eurasian Spoonbill	-	-	-	-	Animal	1	0	0	1
2016	Jul-Dec 2016	Africa	Algeria	Ghardaia	High pathogenicity avian influenza viruses (poultry) (Inf. with)	H7N1	Wild	Ferruginous Pochard	-	-	-	-	Animal	11	0	0	11
2016	Jul-Dec 2016	Africa	Algeria	Ghardaia	High pathogenicity avian influenza viruses (poultry) (Inf. with)	H7N1	Wild	Gadwall	-	-	-	-	Animal	9	0	0	9
2016	Jul-Dec 2016	Africa	Algeria	Ghardaia	High pathogenicity avian influenza viruses (poultry) (Inf. with)	H7N1	Wild	Glossy Ibis	-	-	-	-	Animal	4	0	0	4
2016	Jul-Dec 2016	Africa	Algeria	Ghardaia	High pathogenicity avian influenza viruses (poultry) (Inf. with)	H7N1	Wild	Green Sandpiper	-	-	-	-	Animal	1	0	0	1
2016	Jul-Dec 2016	Africa	Algeria	Ghardaia	High pathogenicity avian influenza viruses (poultry) (Inf. with)	H7N1	Wild	Grey Heron	-	-	-	-	Animal	1	0	0	1
2016	Jul-Dec 2016	Africa	Algeria	Ghardaia	High pathogenicity avian influenza viruses (poultry) (Inf. with)	H7N1	Wild	Kentish plover	-	-	-	-	Animal	3	0	0	3
2016	Jul-Dec 2016	Africa	Algeria	Ghardaia	High pathogenicity avian influenza viruses (poultry) (Inf. with)	H7N1	Wild	Laridae (unidentified)	-	-	-	-	Animal	1	0	0	1
2016	Jul-Dec 2016	Africa	Algeria	Ghardaia	High pathogenicity avian influenza viruses (poultry) (Inf. with)	H7N1	Wild	Little Egret	-	-	-	-	Animal	45	0	0	45
2016	Jul-Dec 2016	Africa	Algeria	Ghardaia	High pathogenicity avian influenza viruses (poultry) (Inf. with)	H7N1	Wild	Little ringed plover	-	-	-	-	Animal	2	0	0	2
2016	Jul-Dec 2016	Africa	Algeria	Ghardaia	High pathogenicity avian influenza viruses (poultry) (Inf. with)	H7N1	Wild	Little stint	-	-	-	-	Animal	5	0	0	5
2016	Jul-Dec 2016	Africa	Algeria	Ghardaia	High pathogenicity avian influenza viruses (poultry) (Inf. with)	H7N1	Wild	Mallard	-	-	-	-	Animal	4	0	0	4
2016	Jul-Dec 2016	Africa	Algeria	Ghardaia	High pathogenicity avian influenza viruses (poultry) (Inf. with)	H7N1	Wild	Marbled teal	-	-	-	-	Animal	220	0	0	220
2016	Jul-Dec 2016	Africa	Algeria	Ghardaia	High pathogenicity avian influenza viruses (poultry) (Inf. with)	H7N1	Wild	Northern Shoveler	-	-	-	-	Animal	150	0	0	150
2016	Jul-Dec 2016	Africa	Algeria	Ghardaia	High pathogenicity avian influenza viruses (poultry) (Inf. with)	H7N1	Wild	Pied avocet	-	-	-	-	Animal	9	0	0	9
2016	Jul-Dec 2016	Africa	Algeria	Ghardaia	High pathogenicity avian influenza viruses (poultry) (Inf. with)	H7N1	Wild	Ruddy Shelduck	-	-	-	-	Animal	658	0	0	658
2016	Jul-Dec 2016	Africa	Algeria	Ghardaia	High pathogenicity avian influenza viruses (poultry) (Inf. with)	H7N1	Wild	Ruff	-	-	-	-	Animal	1	0	0	1
2016	Jul-Dec 2016	Africa	Algeria	Ghardaia	High pathogenicity avian influenza viruses (poultry) (Inf. with)	H7N1	Wild	Wood Sandpiper	-	-	-	-	Animal	4	0	0	4
2016	Jul-Dec 2016	Africa	South Africa	Western Cape Province	Low pathogenic avian influenza (poultry) (2006-2021)	H5N2;H7N2	Domestic	Birds	-	-	-	9906	Animal	5254	0	0	0
2016	Jul-Dec 2016	Americas	Chile	Valparaiso	Low pathogenic avian influenza (poultry) (2006-2021)	H7N6	Domestic	Birds	-	-	-	344540	Animal	5534	339006	0	5534
2016	Jul-Dec 2016	Americas	Mexico	Jalisco	High pathogenicity avian influenza viruses (poultry) (Inf. with)	H7N3	Domestic	Birds	-	-	-	-	Animal	0	0	0	0
2016	Jul-Dec 2016	Americas	Mexico	Puebla	High pathogenicity avian influenza viruses (poultry) (Inf. with)	H7N3	Domestic	Birds	-	-	-	-	Animal	0	0	0	0
2016	Jul-Dec 2016	Europe	Denmark	East	Low pathogenic avian influenza (poultry) (2006-2021)	H7N7	Domestic	Birds	-	-	-	2968	Animal	0	2968	0	0
2016	Jul-Dec 2016	Europe	Netherlands	Friesland	Low pathogenic avian influenza (poultry) (2006-2021)	H7N9	Domestic	Birds	-	-	-	-	Animal	0	0	0	0
2017	Jan-Jun 2017	Africa	Algeria	Ghardaia	Influenza A viruses of high pathogenicity (Inf. with) (non-poultry including wild birds) (2017-)	H7N1	Wild	Black-winged Stilt	-	-	-	-	Animal	0	0	0	0
2017	Jan-Jun 2017	Africa	Algeria	Ghardaia	Influenza A viruses of high pathogenicity (Inf. with) (non-poultry including wild birds) (2017-)	H7N1	Wild	Common Coot	-	-	-	-	Animal	0	0	0	0
2017	Jan-Jun 2017	Africa	Algeria	Ghardaia	Influenza A viruses of high pathogenicity (Inf. with) (non-poultry including wild birds) (2017-)	H7N1	Wild	Common Moorhen	-	-	-	-	Animal	0	0	0	0
2017	Jan-Jun 2017	Africa	Algeria	Ghardaia	Influenza A viruses of high pathogenicity (Inf. with) (non-poultry including wild birds) (2017-)	H7N1	Wild	Common ringed plover	-	-	-	-	Animal	0	0	0	0
2017	Jan-Jun 2017	Africa	Algeria	Ghardaia	Influenza A viruses of high pathogenicity (Inf. with) (non-poultry including wild birds) (2017-)	H7N1	Wild	Common Teal	-	-	-	-	Animal	0	0	0	0
2017	Jan-Jun 2017	Africa	Algeria	Ghardaia	Influenza A viruses of high pathogenicity (Inf. with) (non-poultry including wild birds) (2017-)	H7N1	Wild	Eurasian Spoonbill	-	-	-	-	Animal	0	0	0	0
2017	Jan-Jun 2017	Africa	Algeria	Ghardaia	Influenza A viruses of high pathogenicity (Inf. with) (non-poultry including wild birds) (2017-)	H7N1	Wild	Ferruginous Pochard	-	-	-	-	Animal	0	0	0	0
2017	Jan-Jun 2017	Africa	Algeria	Ghardaia	Influenza A viruses of high pathogenicity (Inf. with) (non-poultry including wild birds) (2017-)	H7N1	Wild	Gadwall	-	-	-	-	Animal	0	0	0	0
2017	Jan-Jun 2017	Africa	Algeria	Ghardaia	Influenza A viruses of high pathogenicity (Inf. with) (non-poultry including wild birds) (2017-)	H7N1	Wild	Glossy Ibis	-	-	-	-	Animal	0	0	0	0
2017	Jan-Jun 2017	Africa	Algeria	Ghardaia	Influenza A viruses of high pathogenicity (Inf. with) (non-poultry including wild birds) (2017-)	H7N1	Wild	Green Sandpiper	-	-	-	-	Animal	0	0	0	0
2017	Jan-Jun 2017	Africa	Algeria	Ghardaia	Influenza A viruses of high pathogenicity (Inf. with) (non-poultry including wild birds) (2017-)	H7N1	Wild	Grey Heron	-	-	-	-	Animal	0	0	0	0
2017	Jan-Jun 2017	Africa	Algeria	Ghardaia	Influenza A viruses of high pathogenicity (Inf. with) (non-poultry including wild birds) (2017-)	H7N1	Wild	Kentish plover	-	-	-	-	Animal	0	0	0	0
2017	Jan-Jun 2017	Africa	Algeria	Ghardaia	Influenza A viruses of high pathogenicity (Inf. with) (non-poultry including wild birds) (2017-)	H7N1	Wild	Laridae (unidentified)	-	-	-	-	Animal	0	0	0	0
2017	Jan-Jun 2017	Africa	Algeria	Ghardaia	Influenza A viruses of high pathogenicity (Inf. with) (non-poultry including wild birds) (2017-)	H7N1	Wild	Little Egret	-	-	-	-	Animal	0	0	0	0
2017	Jan-Jun 2017	Africa	Algeria	Ghardaia	Influenza A viruses of high pathogenicity (Inf. with) (non-poultry including wild birds) (2017-)	H7N1	Wild	Little ringed plover	-	-	-	-	Animal	0	0	0	0
2017	Jan-Jun 2017	Africa	Algeria	Ghardaia	Influenza A viruses of high pathogenicity (Inf. with) (non-poultry including wild birds) (2017-)	H7N1	Wild	Little stint	-	-	-	-	Animal	0	0	0	0
2017	Jan-Jun 2017	Africa	Algeria	Ghardaia	Influenza A viruses of high pathogenicity (Inf. with) (non-poultry including wild birds) (2017-)	H7N1	Wild	Mallard	-	-	-	-	Animal	0	0	0	0
2017	Jan-Jun 2017	Africa	Algeria	Ghardaia	Influenza A viruses of high pathogenicity (Inf. with) (non-poultry including wild birds) (2017-)	H7N1	Wild	Marbled teal	-	-	-	-	Animal	0	0	0	0
2017	Jan-Jun 2017	Africa	Algeria	Ghardaia	Influenza A viruses of high pathogenicity (Inf. with) (non-poultry including wild birds) (2017-)	H7N1	Wild	Northern Shoveler	-	-	-	-	Animal	0	0	0	0
2017	Jan-Jun 2017	Africa	Algeria	Ghardaia	Influenza A viruses of high pathogenicity (Inf. with) (non-poultry including wild birds) (2017-)	H7N1	Wild	Pied avocet	-	-	-	-	Animal	0	0	0	0
2017	Jan-Jun 2017	Africa	Algeria	Ghardaia	Influenza A viruses of high pathogenicity (Inf. with) (non-poultry including wild birds) (2017-)	H7N1	Wild	Ruddy Shelduck	-	-	-	-	Animal	0	0	0	0
2017	Jan-Jun 2017	Africa	Algeria	Ghardaia	Influenza A viruses of high pathogenicity (Inf. with) (non-poultry including wild birds) (2017-)	H7N1	Wild	Ruff	-	-	-	-	Animal	0	0	0	0
2017	Jan-Jun 2017	Africa	Algeria	Ghardaia	Influenza A viruses of high pathogenicity (Inf. with) (non-poultry including wild birds) (2017-)	H7N1	Wild	Wood Sandpiper	-	-	-	-	Animal	0	0	0	0
2017	Jan-Jun 2017	Africa	Libya	Al Fatih	Low pathogenic avian influenza (poultry) (2006-2021)	H7	Domestic	Birds	-	-	-	220	Animal	1	220	0	0
2017	Jan-Jun 2017	Africa	Libya	Gharyan	Low pathogenic avian influenza (poultry) (2006-2021)	H7	Domestic	Birds	-	-	-	20	Animal	0	19	0	1
2017	Jan-Jun 2017	Africa	South Africa	Western Cape Province	Low pathogenic avian influenza (poultry) (2006-2021)	H5N2;H7N2	Domestic	Birds	-	-	-	906	Animal	79	0	0	0
2017	Jan-Jun 2017	Americas	Chile	Valparaiso	Low pathogenic avian influenza (poultry) (2006-2021)	H7N6	Domestic	Birds	-	-	-	35897	Animal	108	35794	0	103
2017	Jan-Jun 2017	Americas	Mexico	Jalisco	High pathogenicity avian influenza viruses (poultry) (Inf. with)	H7N3	Domestic	Birds	-	-	-	151132	Animal	10	0	151132	0
2017	Jan-Jun 2017	Americas	United States of America	Alabama	Low pathogenic avian influenza (poultry) (2006-2021)	H7N9	Domestic	Birds	-	-	-	65931	Animal	0	65931	0	0
2017	Jan-Jun 2017	Americas	United States of America	Georgia	Low pathogenic avian influenza (poultry) (2006-2021)	H7N9	Domestic	Birds	-	-	-	18000	Animal	0	18000	0	0
2017	Jan-Jun 2017	Americas	United States of America	Kentucky	Low pathogenic avian influenza (poultry) (2006-2021)	H7N9	Domestic	Birds	-	-	-	22000	Animal	0	22000	0	0
2017	Jan-Jun 2017	Americas	United States of America	Tennessee	High pathogenicity avian influenza viruses (poultry) (Inf. with)	H7 (N untyped);H7N9	Domestic	Birds	-	-	-	74000	Animal	0	73300	0	700
2017	Jan-Jun 2017	Americas	United States of America	Tennessee	Low pathogenic avian influenza (poultry) (2006-2021)	H7N9	Domestic	Birds	-	-	-	16500	Animal	0	16500	0	0
2017	Jan-Jun 2017	Asia	Cambodia	Kg. Thom	Low pathogenic avian influenza (poultry) (2006-2021)	H7N3	Domestic	Birds	-	-	-	4000	Animal	3700	0	300	3700
2017	Jan-Jun 2017	Asia	China (People's Rep. of)	Hebei	High pathogenicity avian influenza viruses (poultry) (Inf. with)	H7N9	Domestic	Birds	-	-	-	20317	Animal	8500	15317	0	5000
2017	Jan-Jun 2017	Asia	China (People's Rep. of)	Heilongjiang	High pathogenicity avian influenza viruses (poultry) (Inf. with)	H7N9	Domestic	Birds	-	-	-	57751	Animal	20150	38251	0	19500
2017	Jan-Jun 2017	Asia	China (People's Rep. of)	Henan	High pathogenicity avian influenza viruses (poultry) (Inf. with)	H7N9	Domestic	Birds	-	-	-	77040	Animal	7500	71270	0	5770
2017	Jan-Jun 2017	Asia	China (People's Rep. of)	Hunan	High pathogenicity avian influenza viruses (poultry) (Inf. with)	H7N9	Domestic	Birds	-	-	-	189676	Animal	29760	171179	0	18497
2017	Jan-Jun 2017	Asia	China (People's Rep. of)	Inner Mongolia	High pathogenicity avian influenza viruses (poultry) (Inf. with)	H7N9	Domestic	Birds	-	-	-	63406	Animal	63406	25824	0	37582
2017	Jan-Jun 2017	Asia	China (People's Rep. of)	Shaanxi	High pathogenicity avian influenza viruses (poultry) (Inf. with)	H7N9	Domestic	Birds	-	-	-	1085661	Animal	31700	23000	0	22000
2017	Jan-Jun 2017	Asia	China (People's Rep. of)	Tianjin	High pathogenicity avian influenza viruses (poultry) (Inf. with)	H7N9	Domestic	Birds	-	-	-	93150	Animal	10000	87150	0	6000
2017	Jan-Jun 2017	Europe	France	Indre	Low pathogenic avian influenza (poultry) (2006-2021)	H7	Domestic	Birds	-	-	-	4980	Animal	0	4980	0	0
2017	Jan-Jun 2017	Europe	Netherlands	Friesland	Low pathogenic avian influenza (poultry) (2006-2021)	H7N9	Domestic	Birds	-	-	-	-	Animal	0	0	0	0
2017	Jul-Dec 2017	Africa	Libya	Al Fatih	Low pathogenic avian influenza (poultry) (2006-2021)	H7	Domestic	Birds	-	-	-	-	Animal	0	0	0	0
2017	Jul-Dec 2017	Africa	Libya	Gharyan	Low pathogenic avian influenza (poultry) (2006-2021)	H7	Domestic	Birds	-	-	-	-	Animal	0	0	0	0
2017	Jul-Dec 2017	Africa	South Africa	Western Cape Province	Low pathogenic avian influenza (poultry) (2006-2021)	H5N2;H7N2	Domestic	Birds	-	-	-	-	Animal	0	0	0	0
2017	Jul-Dec 2017	Americas	United States of America	Tennessee	High pathogenicity avian influenza viruses (poultry) (Inf. with)	H7N9	Domestic	Birds	-	-	-	-	Animal	0	0	0	0
2017	Jul-Dec 2017	Asia	China (People's Rep. of)	Anhui	High pathogenicity avian influenza viruses (poultry) (Inf. with)	H7N9	Domestic	Birds	-	-	-	75373	Animal	1368	74463	0	910
2017	Jul-Dec 2017	Asia	China (People's Rep. of)	Hebei	High pathogenicity avian influenza viruses (poultry) (Inf. with)	H7N9	Domestic	Birds	-	-	-	-	Animal	0	0	0	0
2017	Jul-Dec 2017	Asia	China (People's Rep. of)	Heilongjiang	High pathogenicity avian influenza viruses (poultry) (Inf. with)	H7N9	Domestic	Birds	-	-	-	-	Animal	0	0	0	0
2017	Jul-Dec 2017	Asia	China (People's Rep. of)	Henan	High pathogenicity avian influenza viruses (poultry) (Inf. with)	H7N9	Domestic	Birds	-	-	-	-	Animal	0	0	0	0
2017	Jul-Dec 2017	Asia	China (People's Rep. of)	Hunan	High pathogenicity avian influenza viruses (poultry) (Inf. with)	H7N9	Domestic	Birds	-	-	-	-	Animal	0	0	0	0
2017	Jul-Dec 2017	Asia	China (People's Rep. of)	Inner Mongolia	High pathogenicity avian influenza viruses (poultry) (Inf. with)	H5N1;H7N9	Domestic	Birds	-	-	-	81500	Animal	35000	66500	0	15000
2017	Jul-Dec 2017	Asia	China (People's Rep. of)	Inner Mongolia	High pathogenicity avian influenza viruses (poultry) (Inf. with)	H7N9	Domestic	Birds	-	-	-	-	Animal	0	0	0	0
2017	Jul-Dec 2017	Asia	China (People's Rep. of)	Shanxi	High pathogenicity avian influenza viruses (poultry) (Inf. with)	H7N9	Domestic	Birds	-	-	-	-	Animal	0	0	0	0
2017	Jul-Dec 2017	Asia	China (People's Rep. of)	Tianjin	High pathogenicity avian influenza viruses (poultry) (Inf. with)	H7N9	Domestic	Birds	-	-	-	-	Animal	0	0	0	0
2017	Jul-Dec 2017	Asia	Chinese Taipei	Yunlin County	High pathogenicity avian influenza viruses (poultry) (Inf. with)	H5N2;H7N3	Domestic	Birds	-	-	-	43990	Animal	6045	37945	0	6045
2018	Jan-Jun 2018	Africa	South Africa	Western Cape Province	Low pathogenic avian influenza (poultry) (2006-2021)	H5N2;H7N2	Domestic	Birds	-	-	-	-	Animal	0	0	0	0
2018	Jan-Jun 2018	Americas	Mexico	Guanajuato	High pathogenicity avian influenza viruses (poultry) (Inf. with)	H7N3	Domestic	Birds	-	-	-	2020	Animal	1450	570	0	1450
2018	Jan-Jun 2018	Americas	Mexico	Queretaro	High pathogenicity avian influenza viruses (poultry) (Inf. with)	H7N3	Domestic	Birds	-	-	-	5234	Animal	3133	2101	0	3133
2018	Jan-Jun 2018	Americas	United States of America	Missouri	Low pathogenic avian influenza (poultry) (2006-2021)	H7N1	Domestic	Birds	-	-	-	20000	Animal	0	0	20000	0
2018	Jan-Jun 2018	Americas	United States of America	Texas	Low pathogenic avian influenza (poultry) (2006-2021)	H7N1	Domestic	Birds	-	-	-	24091	Animal	0	24091	0	0
2018	Jan-Jun 2018	Asia	Cambodia	Phnom Penh	Low pathogenic avian influenza (poultry) (2006-2021)	H7N4	Domestic	Birds	2843	62362	1	100	Animal	10	10	90	0
2018	Jan-Jun 2018	Asia	Cambodia	Prey Veng	Low pathogenic avian influenza (poultry) (2006-2021)	H7N4	Domestic	Birds	2843	62363	1	100	Animal	10	10	90	0
2018	Jan-Jun 2018	Asia	Cambodia	Takeo	Low pathogenic avian influenza (poultry) (2006-2021)	H7N4	Domestic	Birds	2843	62351	1	100	Animal	10	10	90	0
2018	Jan-Jun 2018	Asia	China (People's Rep. of)	Liaoning	High pathogenicity avian influenza viruses (poultry) (Inf. with)	H7N9	Domestic	Birds	-	-	-	17000	Animal	11000	8000	0	9000
2018	Jan-Jun 2018	Asia	China (People's Rep. of)	Ningxia	High pathogenicity avian influenza viruses (poultry) (Inf. with)	H7N9	Domestic	Birds	-	-	-	99578	Animal	4200	96783	0	2795
2018	Jan-Jun 2018	Asia	China (People's Rep. of)	Shaanxi	High pathogenicity avian influenza viruses (poultry) (Inf. with)	H7N9	Domestic	Birds	-	-	-	1000	Animal	1000	190	0	810
2018	Jan-Jun 2018	Asia	China (People's Rep. of)	Shanxi	High pathogenicity avian influenza viruses (poultry) (Inf. with)	H7N9	Domestic	Birds	-	-	-	6374	Animal	812	5675	0	699
2018	Jan-Jun 2018	Europe	France	Val-D'Oise	Low pathogenic avian influenza (poultry) (2006-2021)	H7N7	Domestic	Birds	-	-	-	10500	Animal	0	0	0	0
2018	Jul-Dec 2018	Americas	Mexico	Guanajuato	High pathogenicity avian influenza viruses (poultry) (Inf. with)	H7N3	Domestic	Birds	-	-	-	60	Animal	35	25	0	35
2018	Jul-Dec 2018	Americas	Mexico	Queretaro	High pathogenicity avian influenza viruses (poultry) (Inf. with)	H7N3	Domestic	Birds	-	-	-	2604	Animal	1563	1041	0	1563
2018	Jul-Dec 2018	Americas	United States of America	California	Low pathogenic avian influenza (poultry) (2006-2021)	H7N3	Domestic	Birds	-	-	-	208820	Animal	0	61420	116000	0
2018	Jul-Dec 2018	Asia	China (People's Rep. of)	Ningxia	High pathogenicity avian influenza viruses (poultry) (Inf. with)	H7N9	Domestic	Birds	-	-	-	-	Animal	0	0	0	0
2018	Jul-Dec 2018	Asia	China (People's Rep. of)	Shaanxi	High pathogenicity avian influenza viruses (poultry) (Inf. with)	H7N9	Domestic	Birds	-	-	-	-	Animal	0	0	0	0
2018	Jul-Dec 2018	Asia	China (People's Rep. of)	Shanxi	High pathogenicity avian influenza viruses (poultry) (Inf. with)	H7N9	Domestic	Birds	-	-	-	-	Animal	0	0	0	0
2018	Jul-Dec 2018	Europe	France	Val-D'Oise	Low pathogenic avian influenza (poultry) (2006-2021)	H7N7	Domestic	Birds	-	-	-	-	Animal	0	0	0	0
2019	Jan-Jun 2019	Africa	South Africa	Free State	Low pathogenic avian influenza (poultry) (2006-2021)	H7N2	Domestic	Birds	-	-	-	4372	Animal	75	1	0	0
2019	Jan-Jun 2019	Americas	Mexico	Guanajuato	High pathogenicity avian influenza viruses (poultry) (Inf. with)	H7N3	Domestic	Birds	-	-	-	50	Animal	30	25	0	25
2019	Jan-Jun 2019	Americas	Mexico	Guerrero	High pathogenicity avian influenza viruses (poultry) (Inf. with)	H7N3	Domestic	Birds	-	-	-	88	Animal	38	59	0	29
2019	Jan-Jun 2019	Americas	Mexico	Hidalgo	High pathogenicity avian influenza viruses (poultry) (Inf. with)	H7N3	Domestic	Birds	-	-	-	2919	Animal	2378	597	0	2322
2019	Jan-Jun 2019	Americas	Mexico	Jalisco	High pathogenicity avian influenza viruses (poultry) (Inf. with)	H7N3	Domestic	Birds	-	-	-	2447	Animal	2247	1917	0	530
2019	Jan-Jun 2019	Americas	Mexico	Mexico	High pathogenicity avian influenza viruses (poultry) (Inf. with)	H7N3	Domestic	Birds	-	-	-	440	Animal	440	60	0	380
2019	Jan-Jun 2019	Americas	Mexico	Queretaro	High pathogenicity avian influenza viruses (poultry) (Inf. with)	H7N3	Domestic	Birds	-	-	-	414918	Animal	2871	135212	277264	2442
2019	Jan-Jun 2019	Americas	Mexico	Tlaxcala	High pathogenicity avian influenza viruses (poultry) (Inf. with)	H7N3	Domestic	Birds	-	-	-	10	Animal	5	5	0	5
2019	Jan-Jun 2019	Americas	Mexico	Veracruz	High pathogenicity avian influenza viruses (poultry) (Inf. with)	H7N3	Domestic	Birds	-	-	-	25	Animal	13	22	0	3
2019	Jan-Jun 2019	Americas	United States of America	California	Low pathogenic avian influenza (poultry) (2006-2021)	H5;H7N3	Domestic	Birds	-	-	-	-	Animal	0	0	0	0
2019	Jan-Jun 2019	Americas	United States of America	California	Low pathogenic avian influenza (poultry) (2006-2021)	H7N3	Domestic	Birds	-	-	-	-	Animal	0	0	0	0
2019	Jan-Jun 2019	Asia	Cambodia	Phnom Penh	Low pathogenic avian influenza (poultry) (2006-2021)	H7N4	Domestic	Birds	-	-	-	-	Animal	0	0	0	0
2019	Jan-Jun 2019	Asia	Cambodia	Prey Veng	Low pathogenic avian influenza (poultry) (2006-2021)	H7N4	Domestic	Birds	-	-	-	-	Animal	0	0	0	0
2019	Jan-Jun 2019	Asia	Cambodia	Takeo	Low pathogenic avian influenza (poultry) (2006-2021)	H7N4	Domestic	Birds	-	-	-	-	Animal	0	0	0	0
2019	Jan-Jun 2019	Asia	China (People's Rep. of)	Liaoning	Influenza A viruses of high pathogenicity (Inf. with) (non-poultry including wild birds) (2017-)	H7N9	Domestic		-	-	1	-	-	0	0	0	0
2019	Jan-Jun 2019	Asia	China (People's Rep. of)	Liaoning	Influenza A viruses of high pathogenicity (Inf. with) (non-poultry including wild birds) (2017-)	H7N9	Wild	Indian Peafowl	-	-	-	394	Animal	9	191	0	9
2019	Jan-Jun 2019	Asia	Chinese Taipei	Yilan County	Low pathogenic avian influenza (poultry) (2006-2021)	H7N7	Domestic	Birds	-	-	-	1300	Animal	0	0	0	0
2019	Jan-Jun 2019	Europe	Denmark	East	Low pathogenic avian influenza (poultry) (2006-2021)	H7N7	Domestic	Birds	-	-	-	2828	Animal	0	2828	0	0
2019	Jul-Dec 2019	Americas	Chile	Valparaiso	Low pathogenic avian influenza (poultry) (2006-2021)	H7N6	Domestic		-	-	4	-	-	0	0	0	0
2019	Jul-Dec 2019	Americas	Chile	Valparaiso	Low pathogenic avian influenza (poultry) (2006-2021)	H7N6	Domestic	Birds	-	-	-	186038	Animal	95649	67500	118538	0
2019	Jul-Dec 2019	Americas	Mexico	Guanajuato	High pathogenicity avian influenza viruses (poultry) (Inf. with)	H7N3	Domestic	Birds	-	-	-	20	Animal	5	16	0	4
2019	Jul-Dec 2019	Americas	Mexico	Jalisco	High pathogenicity avian influenza viruses (poultry) (Inf. with)	H7N3	Domestic	Birds	-	-	-	159513	Animal	1045	5216	0	992
2019	Jul-Dec 2019	Americas	Mexico	Queretaro	High pathogenicity avian influenza viruses (poultry) (Inf. with)	H7N3	Domestic	Birds	-	-	-	594119	Animal	10015	415681	174163	4275
2019	Jul-Dec 2019	Americas	United States of America	California	Low pathogenic avian influenza (poultry) (2006-2021)	H5;H7N3	Domestic	Birds	-	-	-	-	Animal	0	0	0	0
2019	Jul-Dec 2019	Asia	China (People's Rep. of)	Liaoning	Influenza A viruses of high pathogenicity (Inf. with) (non-poultry including wild birds) (2017-)	H7N9	Wild	Indian Peafowl	-	-	-	-	Animal	0	0	0	0
2019	Jul-Dec 2019	Asia	China (People's Rep. of)	Ningxia	High pathogenicity avian influenza viruses (poultry) (Inf. with)	H7N9	Domestic	Birds	-	-	-	-	Animal	0	0	0	0
2019	Jul-Dec 2019	Asia	China (People's Rep. of)	Shaanxi	High pathogenicity avian influenza viruses (poultry) (Inf. with)	H7N9	Domestic	Birds	-	-	-	-	Animal	0	0	0	0
2019	Jul-Dec 2019	Asia	China (People's Rep. of)	Shanxi	High pathogenicity avian influenza viruses (poultry) (Inf. with)	H7N9	Domestic	Birds	-	-	-	-	Animal	0	0	0	0
2019	Jul-Dec 2019	Europe	Italy	Emilia-Romagna	Low pathogenic avian influenza (poultry) (2006-2021)	H7N3	Domestic	Birds	-	-	-	1455	Animal	1354	1441	0	14
2020	Jan-Jun 2020	Africa	Ghana	Ghana	Low pathogenic avian influenza (poultry) (2006-2021)	H7N9	Domestic		-	-	5	-	-	0	0	0	0
2020	Jan-Jun 2020	Africa	Ghana	Ghana	Low pathogenic avian influenza (poultry) (2006-2021)	H7N9	Domestic	Birds	-	-	-	2573	Animal	2573	0	0	1462
2020	Jan-Jun 2020	Americas	Mexico	Jalisco	Low pathogenic avian influenza (poultry) (2006-2021)	H7N3	Domestic		-	-	1	-	-	0	0	0	0
2020	Jan-Jun 2020	Americas	Mexico	Jalisco	Low pathogenic avian influenza (poultry) (2006-2021)	H7N3	Domestic	Birds	-	-	-	-	Animal	1	0	0	0
2020	Jan-Jun 2020	Americas	Mexico	Oaxaca	High pathogenicity avian influenza viruses (poultry) (Inf. with)	H7N3	Domestic		-	-	1	-	-	0	0	0	0
2020	Jan-Jun 2020	Americas	Mexico	Oaxaca	High pathogenicity avian influenza viruses (poultry) (Inf. with)	H7N3	Domestic	Birds	-	-	-	126400	Animal	236	0	126164	0
2020	Jan-Jun 2020	Americas	United States of America	North Carolina	Low pathogenic avian influenza (poultry) (2006-2021)	H7N3	Domestic		-	-	12	-	-	0	0	0	0
2020	Jan-Jun 2020	Americas	United States of America	North Carolina	Low pathogenic avian influenza (poultry) (2006-2021)	H7N3	Domestic	Birds	-	-	-	305250	Animal	0	305250	0	0
2020	Jan-Jun 2020	Americas	United States of America	South Carolina	High pathogenicity avian influenza viruses (poultry) (Inf. with)	H7N3	Domestic		-	-	1	-	-	0	0	0	0
2020	Jan-Jun 2020	Americas	United States of America	South Carolina	High pathogenicity avian influenza viruses (poultry) (Inf. with)	H7N3	Domestic	Birds	-	-	-	34160	Animal	0	32577	0	1583
2020	Jan-Jun 2020	Europe	Italy	Veneto	Low pathogenic avian influenza (poultry) (2006-2021)	H7N1	Domestic		-	-	2	-	-	0	0	0	0
2020	Jan-Jun 2020	Europe	Italy	Veneto	Low pathogenic avian influenza (poultry) (2006-2021)	H7N1	Domestic	Birds	-	-	-	14300	Animal	14300	14300	0	0
2020	Jul-Dec 2020	Africa	Ghana	Ghana	Low pathogenic avian influenza (poultry) (2006-2021)	H7N9	Domestic		-	-	5	-	-	0	0	0	0
2020	Jul-Dec 2020	Africa	Ghana	Ghana	Low pathogenic avian influenza (poultry) (2006-2021)	H7N9	Domestic	Birds	-	-	-	2573	Animal	2573	0	0	146
2020	Jul-Dec 2020	Africa	South Africa	Western Cape	Low pathogenic avian influenza (poultry) (2006-2021)	H7	Domestic		-	-	29	-	-	0	0	0	0
2020	Jul-Dec 2020	Africa	South Africa	Western Cape	Low pathogenic avian influenza (poultry) (2006-2021)	H7	Domestic	Birds	-	-	-	26801	Animal	502	0	0	0
2020	Jul-Dec 2020	Americas	Mexico	Guanajuato	High pathogenicity avian influenza viruses (poultry) (Inf. with)	H7N3	Domestic		-	-	1	-	-	0	0	0	0
2020	Jul-Dec 2020	Americas	Mexico	Guanajuato	High pathogenicity avian influenza viruses (poultry) (Inf. with)	H7N3	Domestic	Birds	-	-	-	30	Animal	25	12	0	18
2020	Jul-Dec 2020	Americas	Mexico	Jalisco	High pathogenicity avian influenza viruses (poultry) (Inf. with)	H7N3	Domestic		-	-	1	-	-	0	0	0	0
2020	Jul-Dec 2020	Americas	Mexico	Jalisco	High pathogenicity avian influenza viruses (poultry) (Inf. with)	H7N3	Domestic	Birds	-	-	-	-	Animal	1	0	0	0
2020	Jul-Dec 2020	Oceania	Australia	Victoria	High pathogenicity avian influenza viruses (poultry) (Inf. with)	H7N7	Domestic		-	-	3	-	-	0	0	0	0
2020	Jul-Dec 2020	Oceania	Australia	Victoria	High pathogenicity avian influenza viruses (poultry) (Inf. with)	H7N7	Domestic	Birds	-	-	-	435378	Animal	255012	433504	0	1874
2020	Jul-Dec 2020	Oceania	Australia	Victoria	Low pathogenic avian influenza (poultry) (2006-2021)	H7N6	Domestic		-	-	3	-	-	0	0	0	0
2020	Jul-Dec 2020	Oceania	Australia	Victoria	Low pathogenic avian influenza (poultry) (2006-2021)	H7N6	Domestic	Birds	-	-	-	5099	Animal	2000	4999	0	100
2021	Jan-Jun 2021	Africa	South Africa	Western Cape	Low pathogenic avian influenza (poultry) (2006-2021)	H7	Domestic		-	-	1	-	-	0	0	0	0
2021	Jan-Jun 2021	Africa	South Africa	Western Cape	Low pathogenic avian influenza (poultry) (2006-2021)	H7	Domestic	Birds	-	-	-	609	Animal	2	0	0	2
2021	Jan-Jun 2021	Americas	Mexico	Aguascalientes	High pathogenicity avian influenza viruses (poultry) (Inf. with)	H7N3	Domestic		-	-	1	-	-	0	0	0	0
2021	Jan-Jun 2021	Americas	Mexico	Aguascalientes	High pathogenicity avian influenza viruses (poultry) (Inf. with)	H7N3	Domestic	Birds	-	-	-	230	Animal	151	0	79	151
2021	Jan-Jun 2021	Americas	Mexico	Guanajuato	High pathogenicity avian influenza viruses (poultry) (Inf. with)	H7N3	Domestic		-	-	1	-	-	0	0	0	0
2021	Jan-Jun 2021	Americas	Mexico	Guanajuato	High pathogenicity avian influenza viruses (poultry) (Inf. with)	H7N3	Domestic	Birds	-	-	-	350	Animal	8	0	342	8
2021	Jan-Jun 2021	Americas	Mexico	Hidalgo	High pathogenicity avian influenza viruses (poultry) (Inf. with)	H7N3	Domestic		-	-	1	-	-	0	0	0	0
2021	Jan-Jun 2021	Americas	Mexico	Hidalgo	High pathogenicity avian influenza viruses (poultry) (Inf. with)	H7N3	Domestic	Birds	-	-	-	25	Animal	3	0	22	3
2021	Jan-Jun 2021	Americas	Mexico	Jalisco	High pathogenicity avian influenza viruses (poultry) (Inf. with)	H7N3	Domestic		-	-	2	-	-	0	0	0	0
2021	Jan-Jun 2021	Americas	Mexico	Jalisco	High pathogenicity avian influenza viruses (poultry) (Inf. with)	H7N3	Domestic	Birds	-	-	-	102	Animal	82	0	20	82
2021	Jan-Jun 2021	Americas	Mexico	Nuevo León	High pathogenicity avian influenza viruses (poultry) (Inf. with)	H7N3	Domestic		-	-	1	-	-	0	0	0	0
2021	Jan-Jun 2021	Americas	Mexico	Nuevo León	High pathogenicity avian influenza viruses (poultry) (Inf. with)	H7N3	Domestic	Birds	-	-	-	500	Animal	160	0	340	160
2021	Jan-Jun 2021	Americas	Mexico	Puebla	High pathogenicity avian influenza viruses (poultry) (Inf. with)	H7N3	Domestic		-	-	4	-	-	0	0	0	0
2021	Jan-Jun 2021	Americas	Mexico	Puebla	High pathogenicity avian influenza viruses (poultry) (Inf. with)	H7N3	Domestic	Birds	-	-	-	616	Animal	483	0	133	483
2021	Jan-Jun 2021	Americas	Mexico	San Luis Potosí	High pathogenicity avian influenza viruses (poultry) (Inf. with)	H7N3	Domestic		-	-	1	-	-	0	0	0	0
2021	Jan-Jun 2021	Americas	Mexico	San Luis Potosí	High pathogenicity avian influenza viruses (poultry) (Inf. with)	H7N3	Domestic	Birds	-	-	-	26514	Animal	1361	0	25153	1361
2021	Jan-Jun 2021	Europe	Italy	Emilia-Romagna	Low pathogenic avian influenza (poultry) (2006-2021)	H7N7	Domestic		-	-	1	-	-	0	0	0	0
2021	Jan-Jun 2021	Europe	Italy	Emilia-Romagna	Low pathogenic avian influenza (poultry) (2006-2021)	H7N7	Domestic	Birds	-	-	-	3018	Animal	34	3068	0	33
2021	Jan-Jun 2021	Europe	Lithuania	Alytaus	Influenza A viruses of high pathogenicity (Inf. with) (non-poultry including wild birds) (2017-)	H7N7	Wild		-	-	1	-	-	0	0	0	0
2021	Jan-Jun 2021	Europe	Lithuania	Alytaus	Influenza A viruses of high pathogenicity (Inf. with) (non-poultry including wild birds) (2017-)	H7N7	Wild	Mute Swan	-	-	-	-	Animal	1	0	0	1
2022	Jan-Jun 2022	Americas	Mexico	Aguascalientes	High pathogenicity avian influenza viruses (poultry) (Inf. with)	H7N3	Domestic		-	-	4	-	-	0	0	0	0
2022	Jan-Jun 2022	Americas	Mexico	Aguascalientes	High pathogenicity avian influenza viruses (poultry) (Inf. with)	H7N3	Domestic	Birds	-	-	-	6471	Animal	2647	5756	0	715
2022	Jan-Jun 2022	Americas	Mexico	Coahuila	High pathogenicity avian influenza viruses (poultry) (Inf. with)	H7N3	Domestic		-	-	12	-	-	0	0	0	0
2022	Jan-Jun 2022	Americas	Mexico	Coahuila	High pathogenicity avian influenza viruses (poultry) (Inf. with)	H7N3	Domestic	Birds	-	-	-	1255348	Animal	402918	1202471	0	52877
2022	Jan-Jun 2022	Americas	Mexico	Durango	High pathogenicity avian influenza viruses (poultry) (Inf. with)	H7N3	Domestic		-	-	18	-	-	0	0	0	0
2022	Jan-Jun 2022	Americas	Mexico	Durango	High pathogenicity avian influenza viruses (poultry) (Inf. with)	H7N3	Domestic	Birds	-	-	-	954647	Animal	487530	919084	0	35563
2022	Jan-Jun 2022	Americas	Mexico	Guanajuato	High pathogenicity avian influenza viruses (poultry) (Inf. with)	H7N3	Domestic		-	-	3	-	-	0	0	0	0
2022	Jan-Jun 2022	Americas	Mexico	Guanajuato	High pathogenicity avian influenza viruses (poultry) (Inf. with)	H7N3	Domestic	Birds	-	-	-	8030	Animal	157	7885	0	145
2022	Jan-Jun 2022	Americas	Mexico	Jalisco	High pathogenicity avian influenza viruses (poultry) (Inf. with)	H7N3	Domestic	Birds	-	-	-	277	Animal	202	90	0	187
2022	Jan-Jun 2022	Americas	Mexico	Puebla	High pathogenicity avian influenza viruses (poultry) (Inf. with)	H7N3	Domestic		-	-	6	-	-	0	0	0	0
2022	Jan-Jun 2022	Americas	Mexico	Puebla	High pathogenicity avian influenza viruses (poultry) (Inf. with)	H7N3	Domestic	Birds	-	-	-	1313160	Animal	62	1313140	0	20
2022	Jan-Jun 2022	Americas	Mexico	San Luis Potosí	High pathogenicity avian influenza viruses (poultry) (Inf. with)	H7N3	Domestic		-	-	1	-	-	0	0	0	0
2022	Jan-Jun 2022	Americas	Mexico	San Luis Potosí	High pathogenicity avian influenza viruses (poultry) (Inf. with)	H7N3	Domestic	Birds	-	-	-	40	Animal	8	37	0	3
2023	Jan-Jun 2023	Africa	South Africa	Gauteng	High pathogenicity avian influenza viruses (poultry) (Inf. with)	H7N6	Domestic		-	-	1	-	-	0	0	0	0
2023	Jan-Jun 2023	Africa	South Africa	Gauteng	High pathogenicity avian influenza viruses (poultry) (Inf. with)	H7N6	Domestic	Birds	-	-	-	215043	Animal	2139	212904	0	2139
2023	Jan-Jun 2023	Africa	South Africa	Mpumalanga	High pathogenicity avian influenza viruses (poultry) (Inf. with)	H7N6	Domestic		-	-	3	-	-	0	0	0	0
2023	Jan-Jun 2023	Africa	South Africa	Mpumalanga	High pathogenicity avian influenza viruses (poultry) (Inf. with)	H7N6	Domestic	Birds	-	-	-	189500	Animal	4130	6040	0	4130
2023	Jan-Jun 2023	Americas	Mexico	Aguascalientes	High pathogenicity avian influenza viruses (poultry) (Inf. with)	H7N3	Domestic		-	-	2	-	-	0	0	0	0
2023	Jan-Jun 2023	Americas	Mexico	Aguascalientes	High pathogenicity avian influenza viruses (poultry) (Inf. with)	H7N3	Domestic	Birds	-	-	-	145	Animal	80	125	0	20
2023	Jan-Jun 2023	Americas	Mexico	Guanajuato	High pathogenicity avian influenza viruses (poultry) (Inf. with)	H7N3	Domestic		-	-	6	-	-	0	0	0	0
2023	Jan-Jun 2023	Americas	Mexico	Guanajuato	High pathogenicity avian influenza viruses (poultry) (Inf. with)	H7N3	Domestic	Birds	-	-	-	953	Animal	293	674	0	279
2023	Jan-Jun 2023	Americas	Mexico	Jalisco	High pathogenicity avian influenza viruses (poultry) (Inf. with)	H7N3	Domestic		-	-	3	-	-	0	0	0	0
2023	Jan-Jun 2023	Americas	Mexico	Jalisco	High pathogenicity avian influenza viruses (poultry) (Inf. with)	H7N3	Domestic	Birds	-	-	-	160380	Animal	7525	152880	0	7500
2023	Jan-Jun 2023	Americas	Mexico	Michoacán	High pathogenicity avian influenza viruses (poultry) (Inf. with)	H7N3	Domestic		-	-	1	-	-	0	0	0	0
2023	Jan-Jun 2023	Americas	Mexico	Michoacán	High pathogenicity avian influenza viruses (poultry) (Inf. with)	H7N3	Domestic	Birds	-	-	-	500	Animal	220	410	0	90
2023	Jul-Dec 2023	Africa	Mozambique	Inhambane	High pathogenicity avian influenza viruses (poultry) (Inf. with)	H7 (N untyped)	Domestic		-	-	1	-	-	0	0	0	0
2023	Jul-Dec 2023	Africa	Mozambique	Inhambane	High pathogenicity avian influenza viruses (poultry) (Inf. with)	H7 (N untyped)	Domestic	Birds	-	-	-	44340	Animal	15000	34591	0	9749
2023	Jul-Dec 2023	Africa	South Africa	Eastern Cape	High pathogenicity avian influenza viruses (poultry) (Inf. with)	H7N6	Domestic		-	-	1	-	-	0	0	0	0
2023	Jul-Dec 2023	Africa	South Africa	Eastern Cape	High pathogenicity avian influenza viruses (poultry) (Inf. with)	H7N6	Domestic	Birds	-	-	-	996	Animal	300	0	0	278
2023	Jul-Dec 2023	Africa	South Africa	Free State	High pathogenicity avian influenza viruses (poultry) (Inf. with)	H7N6	Domestic		-	-	4	-	-	0	0	0	0
2023	Jul-Dec 2023	Africa	South Africa	Free State	High pathogenicity avian influenza viruses (poultry) (Inf. with)	H7N6	Domestic	Birds	-	-	-	504800	Animal	455939	144221	0	455939
2023	Jul-Dec 2023	Africa	South Africa	Gauteng	High pathogenicity avian influenza viruses (poultry) (Inf. with)	H7N6	Domestic		-	-	73	-	-	0	0	0	0
2023	Jul-Dec 2023	Africa	South Africa	Gauteng	High pathogenicity avian influenza viruses (poultry) (Inf. with)	H7N6	Domestic	Birds	-	-	-	6606156	Animal	874242	4483309	0	873198
2023	Jul-Dec 2023	Africa	South Africa	Gauteng	Influenza A viruses of high pathogenicity (Inf. with) (non-poultry including wild birds) (2017-)	H7N6	Domestic		-	-	2	-	-	0	0	0	0
2023	Jul-Dec 2023	Africa	South Africa	Gauteng	Influenza A viruses of high pathogenicity (Inf. with) (non-poultry including wild birds) (2017-)	H7N6	Domestic	Birds	-	-	-	30	Animal	6	0	0	6
2023	Jul-Dec 2023	Africa	South Africa	KwaZulu-Natal	High pathogenicity avian influenza viruses (poultry) (Inf. with)	H7N6	Domestic		-	-	3	-	-	0	0	0	0
2023	Jul-Dec 2023	Africa	South Africa	KwaZulu-Natal	High pathogenicity avian influenza viruses (poultry) (Inf. with)	H7N6	Domestic	Birds	-	-	-	87680	Animal	302	33078	0	302
2023	Jul-Dec 2023	Africa	South Africa	Limpopo	High pathogenicity avian influenza viruses (poultry) (Inf. with)	H7N6	Domestic		-	-	6	-	-	0	0	0	0
2023	Jul-Dec 2023	Africa	South Africa	Limpopo	High pathogenicity avian influenza viruses (poultry) (Inf. with)	H7N6	Domestic	Birds	-	-	-	1169556	Animal	221090	543966	0	115090
2023	Jul-Dec 2023	Africa	South Africa	Mpumalanga	High pathogenicity avian influenza viruses (poultry) (Inf. with)	H7N6	Domestic		-	-	9	-	-	0	0	0	0
2023	Jul-Dec 2023	Africa	South Africa	Mpumalanga	High pathogenicity avian influenza viruses (poultry) (Inf. with)	H7N6	Domestic	Birds	-	-	-	1289353	Animal	12843	673807	0	12843
2023	Jul-Dec 2023	Africa	South Africa	North West	High pathogenicity avian influenza viruses (poultry) (Inf. with)	H7N6	Domestic		-	-	16	-	-	0	0	0	0
2023	Jul-Dec 2023	Africa	South Africa	North West	High pathogenicity avian influenza viruses (poultry) (Inf. with)	H7N6	Domestic	Birds	-	-	-	1766310	Animal	128240	862882	0	28924
2023	Jul-Dec 2023	Africa	South Africa	Western Cape	High pathogenicity avian influenza viruses (poultry) (Inf. with)	H7N6	Domestic		-	-	13	-	-	0	0	0	0
2023	Jul-Dec 2023	Africa	South Africa	Western Cape	High pathogenicity avian influenza viruses (poultry) (Inf. with)	H7N6	Domestic	Birds	-	-	-	80101	Animal	204	64603	0	77
2023	Jul-Dec 2023	Americas	Mexico	Zacatecas	High pathogenicity avian influenza viruses (poultry) (Inf. with)	H7N3	Domestic		-	-	1	-	-	0	0	0	0
2023	Jul-Dec 2023	Americas	Mexico	Zacatecas	High pathogenicity avian influenza viruses (poultry) (Inf. with)	H7N3	Domestic	Birds	-	-	-	94	Animal	50	44	0	50
2024	Jan-Jun 2024	Africa	Mozambique	Inhambane	High pathogenicity avian influenza viruses (poultry) (Inf. with)	H7 (N untyped)	Domestic	Birds	-	-	-	33	Animal	0	34591	0	912
2024	Jan-Jun 2024	Americas	Mexico	Guanajuato	High pathogenicity avian influenza viruses (poultry) (Inf. with)	H7N3	Domestic		-	-	2	-	-	0	0	0	0
2024	Jan-Jun 2024	Americas	Mexico	Guanajuato	High pathogenicity avian influenza viruses (poultry) (Inf. with)	H7N3	Domestic	Birds	-	-	-	861	Animal	861	184	0	677
2024	Jan-Jun 2024	Americas	Mexico	Puebla	High pathogenicity avian influenza viruses (poultry) (Inf. with)	H7N3	Domestic		-	-	5	-	-	0	0	0	0
2024	Jan-Jun 2024	Americas	Mexico	Puebla	High pathogenicity avian influenza viruses (poultry) (Inf. with)	H7N3	Domestic	Birds	-	-	-	193	Animal	61	135	0	58
2024	Jan-Jun 2024	Americas	Mexico	San Luis Potosí	High pathogenicity avian influenza viruses (poultry) (Inf. with)	H7N3	Domestic		-	-	1	-	-	0	0	0	0
2024	Jan-Jun 2024	Americas	Mexico	San Luis Potosí	High pathogenicity avian influenza viruses (poultry) (Inf. with)	H7N3	Domestic	Birds	-	-	-	71	Animal	56	16	0	55
2024	Jan-Jun 2024	Europe	Germany	Niedersachsen	High pathogenicity avian influenza viruses (poultry) (Inf. with)	H7N5	Domestic		-	-	1	-	-	0	0	0	0
2024	Jan-Jun 2024	Europe	Germany	Niedersachsen	High pathogenicity avian influenza viruses (poultry) (Inf. with)	H7N5	Domestic	Birds	-	-	-	90879	Animal	6047	84879	0	6000
2024	Jan-Jun 2024	Oceania	Australia	Corangamite	High pathogenicity avian influenza viruses (poultry) (Inf. with)	H7N9	Domestic	Birds	5687	134830	1	152194	Animal	14000	151894	0	300
2024	Jan-Jun 2024	Oceania	Australia	Golden Plains	High pathogenicity avian influenza viruses (poultry) (Inf. with)	H7N3	Domestic	Birds	5683	-	7	1161628	Animal	10211	1158086	0	3542
2024	Jan-Jun 2024	Oceania	Australia	Hawkesbury	High pathogenicity avian influenza viruses (poultry) (Inf. with)	H7N8	Domestic	Birds	5720	-	2	322000	Animal	24000	202000	0	120000
2024	Jan-Jun 2024	Oceania	Australia	Hawkesbury	Influenza A viruses of high pathogenicity (Inf. with) (non-poultry including wild birds) (2017-)	H7N8	Domestic	Birds	5755	-	3	10	Animal	7	3	0	7
2024	Jan-Jun 2024	Oceania	Australia	Unincorporated Australian Capital Territory	High pathogenicity avian influenza viruses (poultry) (Inf. with)	H7N8	Domestic	Birds	5720	135843	1	170000	Animal	14200	162325	0	7675
2024	Jan-Jun 2024	Oceania	Australia	Unincorporated Australian Capital Territory	Influenza A viruses of high pathogenicity (Inf. with) (non-poultry including wild birds) (2017-)	H7N8	Domestic	Birds	5755	136514	1	3	Animal	1	2	0	1
2024	Jul-Dec 2024	Africa	South Africa	Dr Beyers Naude	High pathogenicity avian influenza viruses (poultry) (Inf. with)	H7N6	Domestic	Birds	5095	139509	1	320	Animal	7	0	0	0
2024	Jul-Dec 2024	Oceania	Australia	Hawkesbury	High pathogenicity avian influenza viruses (poultry) (Inf. with)	H7N8	Domestic	Birds	5720	136973	1	11	Animal	0	11	0	0
2024	Jul-Dec 2024	Oceania	New Zealand	Waitaki	High pathogenicity avian influenza viruses (poultry) (Inf. with)	H7N6	Domestic	Birds	6077	144265	1	220000	Animal	13500	126000	0	3500

## Sheet: Figure 1B
Region	month	year	Serotype	Animaltype
Oceania	11	2024	H7N6	Domestic
Asia	11	2024	H7N3	Environmental sample
Asia	11	2024	H7N3	Environmental sample
Africa	7	2024	H7N6	Domestic
Oceania	7	2024	H7N8	Domestic
Oceania	6	2024	H7N8	Domestic
Europe	6	2024	H7N5	Domestic
Oceania	6	2024	H7N8	Domestic
Oceania	6	2024	H7N8	Domestic
Oceania	6	2024	H7N8	Domestic
Oceania	6	2024	H7N8	Domestic
Oceania	6	2024	H7N3	Domestic
Oceania	6	2024	H7N8	Domestic
Oceania	6	2024	H7N8	Domestic
Oceania	6	2024	H7N3	Domestic
Oceania	6	2024	H7N3	Domestic
Oceania	6	2024	H7N3	Domestic
Oceania	5	2024	H7N9	Domestic
Oceania	5	2024	H7N3	Domestic
North America	5	2024	H7N3	Domestic
North America	5	2024	H7N3	Domestic
Oceania	5	2024	H7N3	Domestic
Oceania	5	2024	H7N3	Domestic
North America	5	2024	H7N3	Domestic
North America	4	2024	H7N3	Domestic
North America	4	2024	H7N3	Domestic
North America	3	2024	H7N3	Domestic
North America	2	2024	H7N3	Domestic
North America	2	2024	H7N3	Domestic
Asia	2	2024	H7N7	Environmental sample
Asia	2	2024	H7N6	Environmental sample
Asia	1	2024	H7N1	Environmental sample
Asia	1	2024	H7N1	Environmental sample
Asia	1	2024	H7N1	Environmental sample
Asia	1	2024	H7N1	Environmental sample
Africa	1	2024	H7N6	Domestic
Asia	1	2024	H7N7	Environmental sample
Africa	12	2023	H7N6	Domestic
Africa	12	2023	H7N6	Domestic
Asia	12	2023	H7N7	Captive
Asia	12	2023	H7N1	Environmental sample
Africa	11	2023	H7N6	Domestic
Africa	11	2023	H7N6	Domestic
Africa	11	2023	H7N6	Domestic
Africa	11	2023	H7N6	Domestic
Africa	10	2023	H7N6	Domestic
Africa	10	2023	H7N6	Domestic
Africa	10	2023	H7N6	Domestic
Africa	10	2023	H7N6	Domestic
Africa	10	2023	H7N6	Domestic
Africa	10	2023	H7N6	Domestic
Africa	10	2023	H7N6	Domestic
Africa	10	2023	H7N6	Domestic
Africa	10	2023	H7N6	Domestic
Africa	10	2023	H7N6	Domestic
Africa	10	2023	H7N6	Domestic
Africa	10	2023	H7N6	Domestic
Africa	10	2023	H7N6	Domestic
Africa	10	2023	H7N6	Domestic
Africa	10	2023	H7N6	Domestic
Africa	10	2023	H7N6	Domestic
Africa	9	2023	H7N6	Domestic
Africa	9	2023	H7N6	Domestic
Africa	9	2023	H7N6	Domestic
Africa	9	2023	H7N6	Domestic
Africa	9	2023	H7N6	Domestic
Africa	9	2023	H7N6	Domestic
Africa	9	2023	H7N6	Domestic
Africa	9	2023	H7N6	Domestic
Africa	9	2023	H7N6	Domestic
Africa	9	2023	H7N6	Domestic
Africa	9	2023	H7N6	Domestic
Africa	9	2023	H7N6	Domestic
Africa	9	2023	H7N6	Domestic
Africa	9	2023	H7N6	Domestic
Africa	9	2023	H7N6	Domestic
Africa	9	2023	H7N6	Domestic
Africa	9	2023	H7N6	Domestic
Africa	9	2023	H7N6	Domestic
Africa	9	2023	H7N6	Domestic
Africa	9	2023	H7N6	Domestic
Africa	9	2023	H7N6	Domestic
Africa	9	2023	H7N6	Domestic
Africa	9	2023	H7N6	Domestic
Africa	9	2023	H7N6	Domestic
Africa	9	2023	H7N6	Domestic
Africa	9	2023	H7N6	Domestic
Africa	9	2023	H7N6	Domestic
Africa	9	2023	H7N6	Domestic
Africa	9	2023	H7N6	Domestic
Africa	9	2023	H7N6	Domestic
Africa	9	2023	H7N6	Domestic
Africa	9	2023	H7N6	Domestic
Africa	9	2023	H7N6	Domestic
Africa	9	2023	H7N6	Domestic
Africa	9	2023	H7N6	Domestic
Africa	9	2023	H7N6	Domestic
Africa	9	2023	H7N6	Domestic
Africa	9	2023	H7N6	Domestic
Africa	9	2023	H7N6	Domestic
Africa	9	2023	H7N6	Domestic
Africa	9	2023	H7N6	Domestic
Africa	9	2023	H7N6	Domestic
Africa	9	2023	H7N6	Domestic
Africa	9	2023	H7N6	Domestic
Africa	9	2023	H7N6	Domestic
Africa	9	2023	H7N6	Domestic
Africa	9	2023	H7N6	Domestic
Africa	9	2023	H7N6	Domestic
Africa	8	2023	H7N6	Domestic
Africa	8	2023	H7N6	Domestic
Africa	8	2023	H7N6	Domestic
Africa	8	2023	H7N6	Domestic
Africa	8	2023	H7N6	Domestic
Africa	8	2023	H7N6	Domestic
Africa	8	2023	H7N6	Domestic
Africa	8	2023	H7N6	Domestic
Africa	8	2023	H7N6	Domestic
Africa	8	2023	H7N6	Domestic
Africa	8	2023	H7N6	Domestic
Africa	8	2023	H7N6	Domestic
Africa	8	2023	H7N6	Domestic
Africa	8	2023	H7	Domestic
Africa	8	2023	H7N6	Domestic
Africa	8	2023	H7	Domestic
Africa	8	2023	H7	Domestic
Africa	8	2023	H7N6	Domestic
Africa	8	2023	H7N6	Domestic
Africa	8	2023	H7	Domestic
Africa	8	2023	H7	Domestic
Africa	8	2023	H7	Domestic
Africa	8	2023	H7N6	Domestic
Africa	8	2023	H7	Domestic
North America	8	2023	H7N3	Domestic
Africa	8	2023	H7	Domestic
Africa	8	2023	H7	Domestic
Africa	8	2023	H7	Domestic
Africa	8	2023	H7	Domestic
Africa	8	2023	H7	Domestic
Africa	8	2023	H7	Domestic
Africa	8	2023	H7	Domestic
Africa	8	2023	H7	Domestic
Africa	8	2023	H7	Domestic
Africa	8	2023	H7	Domestic
Africa	8	2023	H7N6	Domestic
Africa	8	2023	H7	Domestic
Africa	8	2023	H7	Domestic
Africa	8	2023	H7	Domestic
Africa	7	2023	H7	Domestic
Africa	7	2023	H7	Domestic
Africa	7	2023	H7	Domestic
Africa	7	2023	H7	Domestic
Africa	7	2023	H7	Domestic
Africa	6	2023	H7	Domestic
Africa	6	2023	H7	Domestic
Africa	6	2023	H7	Domestic
Africa	5	2023	H7	Domestic
North America	5	2023	H7N3	Domestic
North America	5	2023	H7N3	Domestic
North America	5	2023	H7N3	Domestic
North America	5	2023	H7N3	Domestic
North America	5	2023	H7N3	Domestic
North America	4	2023	H7N3	Domestic
North America	4	2023	H7N3	Domestic
North America	4	2023	H7N3	Domestic
North America	3	2023	H7N3	Domestic
North America	3	2023	H7N3	Domestic
North America	3	2023	H7N3	Domestic
North America	1	2023	H7N3	Domestic
North America	6	2022	H7N3	Domestic
North America	6	2022	H7N3	Domestic
North America	5	2022	H7N3	Domestic
North America	5	2022	H7N3	Domestic
North America	5	2022	H7N3	Domestic
North America	5	2022	H7N3	Domestic
North America	4	2022	H7N3	Domestic
North America	4	2022	H7N3	Domestic
North America	4	2022	H7N3	Domestic
North America	4	2022	H7N3	Domestic
North America	3	2022	H7N3	Domestic
North America	3	2022	H7N3	Domestic
North America	3	2022	H7N3	Domestic
North America	1	2022	H7N3	Domestic
North America	1	2022	H7N3	Domestic
North America	1	2022	H7N3	Domestic
North America	1	2022	H7N3	Domestic
North America	10	2021	H7	Domestic
Europe	9	2021	H7N7	Wild
Europe	3	2021	H7N7	Wild
Europe	1	2021	H7N7	Domestic
Europe	1	2021	H7N7	Domestic
Africa	11	2020	H7	Domestic
Africa	11	2020	H7	Domestic
Africa	11	2020	H7	Domestic
Africa	10	2020	H7	Domestic
Africa	10	2020	H7	Domestic
Africa	10	2020	H7	Domestic
Africa	10	2020	H7	Domestic
Africa	9	2020	H7	Domestic
Africa	9	2020	H7	Domestic
Africa	9	2020	H7	Domestic
Africa	9	2020	H7	Domestic
Africa	9	2020	H7	Domestic
Africa	9	2020	H7	Domestic
Africa	9	2020	H7	Domestic
Africa	9	2020	H7	Domestic
Africa	8	2020	H7	Domestic
Oceania	8	2020	H7N7	Domestic
Africa	8	2020	H7	Domestic
Africa	8	2020	H7	Domestic
Africa	8	2020	H7	Domestic
Oceania	8	2020	H7N6	Domestic
Africa	8	2020	H7	Domestic
Africa	8	2020	H7	Domestic
Africa	8	2020	H7	Domestic
Oceania	8	2020	H7N7	Domestic
Africa	8	2020	H7	Domestic
Africa	8	2020	H7	Domestic
Africa	8	2020	H7	Domestic
Oceania	7	2020	H7N7	Domestic
Africa	7	2020	H7	Domestic
Africa	7	2020	H7	Domestic
Europe	4	2020	H7N1	Domestic
Europe	4	2020	H7N1	Domestic
North America	4	2020	H7N3	Domestic
North America	3	2020	H7N3	Domestic
North America	3	2020	H7N3	Domestic
North America	3	2020	H7N3	Domestic
North America	3	2020	H7N3	Domestic
North America	3	2020	H7N3	Domestic
North America	3	2020	H7N3	Domestic
North America	3	2020	H7N3	Domestic
North America	3	2020	H7N3	Domestic
North America	3	2020	H7N3	Domestic
North America	3	2020	H7N3	Domestic
North America	3	2020	H7N3	Domestic
North America	3	2020	H7N3	Domestic
Asia	11	2019	H7N7	Wild
South America	10	2019	H7N6	Domestic
South America	10	2019	H7N6	Domestic
South America	10	2019	H7N3	Domestic
South America	9	2019	H7N3	Domestic
South America	9	2019	H7N3	Domestic
North America	9	2019	H7N3	Domestic
North America	9	2019	H7N3	Domestic
North America	9	2019	H7N3	Domestic
North America	9	2019	H7N3	Domestic
North America	9	2019	H7N3	Domestic
North America	9	2019	H7N3	Domestic
North America	9	2019	H7N3	Domestic
North America	9	2019	H7N3	Domestic
North America	9	2019	H7N3	Domestic
North America	9	2019	H7N3	Domestic
North America	9	2019	H7N3	Domestic
North America	9	2019	H7N3	Domestic
South America	9	2019	H7N6	Domestic
South America	8	2019	H7	Domestic
North America	8	2019	H7N3	Domestic
North America	8	2019	H7N3	Domestic
North America	7	2019	H7N3	Domestic
North America	7	2019	H7N3	Domestic
North America	7	2019	H7N3	Domestic
North America	7	2019	H7N3	Domestic
North America	7	2019	H7N3	Domestic
North America	7	2019	H7N3	Domestic
North America	6	2019	H7N3	Domestic
North America	6	2019	H7N3	Domestic
North America	6	2019	H7N3	Domestic
North America	6	2019	H7N3	Domestic
North America	6	2019	H7N3	Domestic
North America	5	2019	H7N3	Domestic
North America	5	2019	H7N3	Domestic
North America	5	2019	H7N3	Domestic
North America	5	2019	H7N3	Domestic
North America	5	2019	H7N3	Domestic
North America	4	2019	H7N3	Domestic
North America	4	2019	H7N3	Domestic
North America	4	2019	H7N3	Domestic
North America	4	2019	H7N3	Domestic
North America	4	2019	H7N3	Domestic
North America	4	2019	H7N3	Domestic
North America	4	2019	H7N3	Domestic
North America	4	2019	H7N3	Domestic
North America	4	2019	H7N3	Domestic
Asia	3	2019	H7N9	Domestic
Europe	3	2019	H7	Domestic
North America	3	2019	H7N3	Domestic
Africa	2	2019	H7N2	Domestic
Asia	1	2019	H7	Environmental sample
Asia	1	2019	H7N7	Environmental sample
Asia	1	2019	H7	Environmental sample
Asia	1	2019	H7	Wild
Asia	1	2019	H7N6	Environmental sample
Asia	1	2019	H7N9	Environmental sample
Asia	1	2019	H7N7	Domestic
Asia	1	2019	H7N7	Environmental sample
Asia	1	2019	H7N7	Wild
Asia	11	2018	H7N7	Environmental sample
Asia	11	2018	H7N7	Environmental sample
Asia	11	2018	H7N9	Environmental sample
Asia	11	2018	H7N3	Environmental sample
North America	10	2018	H7N3	Domestic
North America	9	2018	H7N3	Domestic
North America	9	2018	H7N3	Domestic
Europe	6	2018	H7N7	Domestic
Asia	5	2018	H7N9	Domestic
Asia	4	2018	H7N9	Domestic
North America	4	2018	H7N3	Domestic
North America	4	2018	H7N3	Domestic
Asia	4	2018	H7N9	Domestic
Asia	3	2018	H7N9	Domestic
Asia	3	2018	H7N4	Domestic
Asia	3	2018	H7N7	Environmental sample
Asia	3	2018	H7N4	Environmental sample
North America	3	2018	H7N1	Domestic
North America	2	2018	H7N1	Domestic
Asia	2	2018	H7N4	Domestic
Asia	2	2018	H7N4	Domestic
North America	2	2018	H7N3	Domestic
Asia	2	2018	H7N9	Domestic
North America	2	2018	H7N3	Domestic
Asia	2	2018	H7N9
Asia	1	2018	H7N9
Asia	12	2017	H7N4
Asia	12	2017	H7N4	Domestic
Asia	11	2017	H7N9
Asia	11	2017	H7N7	Environmental sample
Asia	9	2017	H7N9
Asia	8	2017	H7N9
Asia	8	2017	H7N9	Domestic
Asia	8	2017	H7N9
Asia	8	2017	H7N9
Asia	8	2017	H7N9
Asia	7	2017	H7N9
Asia	7	2017	H7N9
Asia	6	2017	H7N9
Asia	6	2017	H7N9
Asia	6	2017	H7N9
Asia	6	2017	H7N9
Asia	6	2017	H7N9
Asia	6	2017	H7N9
Asia	6	2017	H7N9
Asia	6	2017	H7N9
Asia	6	2017	H7N9	Domestic
Asia	6	2017	H7N9
Asia	6	2017	H7N9
Asia	6	2017	H7N9
Asia	6	2017	H7N9
Asia	6	2017	H7N9
Asia	6	2017	H7N9
Asia	6	2017	H7N9
Asia	6	2017	H7N9
Asia	6	2017	H7N9
Asia	6	2017	H7N9
Asia	6	2017	H7N9	Domestic
Asia	6	2017	H7N9
Asia	6	2017	H7N9
Asia	6	2017	H7N9
Asia	6	2017	H7N9
Asia	6	2017	H7N9
Asia	5	2017	H7N9	Domestic
Asia	5	2017	H7N9
Asia	5	2017	H7N9	Environmental sample
Asia	5	2017	H7N9	Environmental sample
Asia	5	2017	H7N9
Asia	5	2017	H7N9
Asia	5	2017	H7N9
Asia	5	2017	H7N9
Asia	5	2017	H7N9
Asia	5	2017	H7N9
Asia	5	2017	H7N9
Asia	5	2017	H7N9
Asia	5	2017	H7N9
Asia	5	2017	H7N9
Asia	5	2017	H7N9
Asia	5	2017	H7N9
Africa	5	2017	H7	Domestic
Asia	5	2017	H7N9
Asia	5	2017	H7N9
Asia	5	2017	H7N9
Asia	5	2017	H7N9
Asia	5	2017	H7N9	Domestic
Asia	5	2017	H7N9
Asia	5	2017	H7N9
Asia	5	2017	H7N9
Asia	5	2017	H7N9
Asia	5	2017	H7N9
Europe	5	2017	H7	Domestic
Asia	5	2017	H7N9
Asia	5	2017	H7N9
Asia	5	2017	H7N9
Asia	5	2017	H7N9
Asia	5	2017	H7N9
Asia	5	2017	H7N9
Asia	5	2017	H7N9
Asia	5	2017	H7N9
Asia	5	2017	H7N9
Asia	5	2017	H7N9
Asia	5	2017	H7N9
Asia	5	2017	H7N9
Asia	5	2017	H7N9
Africa	5	2017	H7	Domestic
Asia	5	2017	H7N9
Asia	5	2017	H7N9
Asia	5	2017	H7N9
Asia	5	2017	H7N9
Asia	5	2017	H7N9
Asia	5	2017	H7N9
Asia	5	2017	H7N9
Asia	5	2017	H7N9
Asia	5	2017	H7N9
Asia	5	2017	H7N9	Domestic
Asia	5	2017	H7N9	Environmental sample
Asia	5	2017	H7N9
Asia	5	2017	H7N9	Domestic
Asia	5	2017	H7N9
Asia	5	2017	H7N9
Asia	5	2017	H7N9
Asia	5	2017	H7N9
Asia	5	2017	H7N9
Asia	5	2017	H7N9
Asia	5	2017	H7N9
Asia	5	2017	H7N9
Asia	5	2017	H7N9
Asia	4	2017	H7N9
Asia	4	2017	H7N9
Asia	4	2017	H7N9
Asia	4	2017	H7N9
Asia	4	2017	H7N9
Asia	4	2017	H7N9
Asia	4	2017	H7N9
Asia	4	2017	H7N9	Domestic
Asia	4	2017	H7N9
Asia	4	2017	H7N9
Asia	4	2017	H7N9
Asia	4	2017	H7N9
Asia	4	2017	H7N9
Asia	4	2017	H7N9
Asia	4	2017	H7N9
Asia	4	2017	H7N9
Asia	4	2017	H7N9
Asia	4	2017	H7N9
Asia	4	2017	H7N9
Asia	4	2017	H7N9
Asia	4	2017	H7N9
Asia	4	2017	H7N9
Asia	4	2017	H7N9
Asia	4	2017	H7N9
Asia	4	2017	H7N9
Asia	4	2017	H7N9
Asia	4	2017	H7N9
Asia	4	2017	H7N9
Asia	4	2017	H7N9
Asia	4	2017	H7N9
Asia	4	2017	H7N9
Asia	4	2017	H7N9
Asia	4	2017	H7N9
Asia	4	2017	H7N9
Asia	4	2017	H7N9
Asia	4	2017	H7N9
Asia	4	2017	H7N9
Asia	4	2017	H7N9
Asia	4	2017	H7N9
North America	4	2017	H7N3	Domestic
Asia	4	2017	H7N9	Environmental sample
Asia	4	2017	H7N9	Environmental sample
Asia	4	2017	H7N9
Asia	4	2017	H7N9	Environmental sample
Asia	4	2017	H7N9
Asia	4	2017	H7N9
Asia	4	2017	H7N9
Asia	4	2017	H7N9
Asia	4	2017	H7N9
Asia	4	2017	H7N9
Asia	4	2017	H7N9
Asia	4	2017	H7N9
Asia	4	2017	H7N9
Asia	4	2017	H7N9
Asia	4	2017	H7N9
Asia	4	2017	H7N9
Asia	4	2017	H7N9
Asia	4	2017	H7N9
Asia	4	2017	H7N9
Asia	4	2017	H7N9
Asia	4	2017	H7N9	Environmental sample
Asia	4	2017	H7N9	Environmental sample
Asia	4	2017	H7N9	Environmental sample
Asia	4	2017	H7N9
Asia	4	2017	H7N9
Asia	4	2017	H7N9
Asia	4	2017	H7N9
Asia	4	2017	H7N9
Asia	4	2017	H7N9
Asia	4	2017	H7N9
Asia	4	2017	H7N9
Asia	4	2017	H7N9
Asia	4	2017	H7N9
Asia	4	2017	H7N9
Asia	4	2017	H7N9
Asia	4	2017	H7N9
Asia	4	2017	H7N9
Asia	4	2017	H7N9
Asia	4	2017	H7N9
Asia	4	2017	H7N9
Asia	4	2017	H7N9
Asia	4	2017	H7N9
Asia	4	2017	H7N9
Asia	4	2017	H7N9
Asia	4	2017	H7N9
Asia	4	2017	H7N9
Asia	4	2017	H7N9
Asia	4	2017	H7N9
Asia	4	2017	H7N9
Asia	4	2017	H7N9
Asia	4	2017	H7N9
Asia	4	2017	H7N9
Asia	4	2017	H7N9
Asia	4	2017	H7N9
Asia	4	2017	H7N9
Asia	4	2017	H7N9
Asia	3	2017	H7N9
Asia	3	2017	H7N9
Asia	3	2017	H7N9	Domestic
Asia	3	2017	H7N9
Asia	3	2017	H7N9
Asia	3	2017	H7N9
Asia	3	2017	H7N9
Asia	3	2017	H7N9
Asia	3	2017	H7N9
Asia	3	2017	H7N9
Asia	3	2017	H7N9
North America	3	2017	H7N9	Domestic
Asia	3	2017	H7N9
Asia	3	2017	H7N9
Asia	3	2017	H7N9
Asia	3	2017	H7N9
Asia	3	2017	H7N9
Asia	3	2017	H7N9
Asia	3	2017	H7N9	Domestic
Asia	3	2017	H7N9
Asia	3	2017	H7N9
Asia	3	2017	H7N9
Asia	3	2017	H7N9
Asia	3	2017	H7N9
Asia	3	2017	H7N9
Asia	3	2017	H7N9	Domestic
Asia	3	2017	H7N9
Asia	3	2017	H7N9
Asia	3	2017	H7N9
Asia	3	2017	H7N9
Asia	3	2017	H7N9
Asia	3	2017	H7N9
Asia	3	2017	H7N9
Asia	3	2017	H7N9
Asia	3	2017	H7N9
Asia	3	2017	H7N9
North America	3	2017	H7N9	Domestic
Asia	3	2017	H7N9
Asia	3	2017	H7N9
Asia	3	2017	H7N9
Asia	3	2017	H7N9
Asia	3	2017	H7N9
Asia	3	2017	H7N9
Asia	3	2017	H7N9
Asia	3	2017	H7N9
Asia	3	2017	H7N9
Asia	3	2017	H7N9
Asia	3	2017	H7N9
Asia	3	2017	H7N9
Asia	3	2017	H7N9
Asia	3	2017	H7N9
Asia	3	2017	H7N9
Asia	3	2017	H7N9	Domestic
Asia	3	2017	H7N9
Asia	3	2017	H7N9
Asia	3	2017	H7N9
Asia	3	2017	H7N9
Asia	3	2017	H7N9
Asia	3	2017	H7N9
Asia	3	2017	H7N9
Asia	3	2017	H7N9
Asia	3	2017	H7N9
Asia	3	2017	H7N9
North America	3	2017	H7N9	Domestic
Asia	3	2017	H7N9
Asia	3	2017	H7N9
Asia	3	2017	H7N9
Asia	3	2017	H7N9	Environmental sample
Asia	3	2017	H7N9	Domestic
Asia	3	2017	H7N9	Environmental sample
Asia	3	2017	H7N9
Asia	3	2017	H7N9
Asia	3	2017	H7N9
Asia	3	2017	H7N9
Asia	3	2017	H7N9
Asia	3	2017	H7N9
Asia	3	2017	H7N9
Asia	3	2017	H7N9
Asia	3	2017	H7N9
Asia	3	2017	H7N9
Asia	3	2017	H7N9
Asia	3	2017	H7N9	Domestic
Asia	3	2017	H7N9	Domestic
Asia	3	2017	H7N9	Domestic
Asia	3	2017	H7N9	Domestic
Asia	3	2017	H7N9	Domestic
Asia	3	2017	H7N9	Domestic
North America	3	2017	H7N9	Domestic
Asia	3	2017	H7N9
Asia	3	2017	H7N9
Asia	3	2017	H7N9
Asia	3	2017	H7N9
Asia	3	2017	H7N9
Asia	2	2017	H7N9	Domestic
Asia	2	2017	H7N9	Domestic
Asia	2	2017	H7N9	Domestic
Asia	2	2017	H7N9	Domestic
Asia	2	2017	H7N9
Asia	2	2017	H7N9
Asia	2	2017	H7N9
Asia	2	2017	H7N9
Asia	2	2017	H7N9
Asia	2	2017	H7N9
Asia	2	2017	H7N9
Asia	2	2017	H7N9
Asia	2	2017	H7N9
Asia	2	2017	H7N9
Asia	2	2017	H7N9
Asia	2	2017	H7N9
Asia	2	2017	H7N9
Asia	2	2017	H7N9
Asia	2	2017	H7N9
Asia	2	2017	H7N9
Asia	2	2017	H7N9
Asia	2	2017	H7N9
Asia	2	2017	H7N9
Asia	2	2017	H7N9
Asia	2	2017	H7N9
Asia	2	2017	H7N9
Asia	2	2017	H7N9
Asia	2	2017	H7N9
Asia	2	2017	H7N9	Domestic
Asia	2	2017	H7N9	Domestic
Asia	2	2017	H7N9	Environmental sample
Asia	2	2017	H7N9	Environmental sample
Asia	2	2017	H7N9
Asia	2	2017	H7N9
Asia	2	2017	H7N9
Asia	2	2017	H7N9
Asia	2	2017	H7N9
Asia	2	2017	H7N9
Asia	2	2017	H7N9
Asia	2	2017	H7N9
Asia	2	2017	H7N9
Asia	2	2017	H7N9
Asia	2	2017	H7N9
Asia	2	2017	H7N9
Asia	2	2017	H7N9
Asia	2	2017	H7N9
Asia	2	2017	H7N9
Asia	2	2017	H7N9
Asia	2	2017	H7N9
Asia	2	2017	H7N9
Asia	2	2017	H7N9
Asia	2	2017	H7N9
Asia	2	2017	H7N9
Asia	2	2017	H7N9
Asia	2	2017	H7N9
Asia	2	2017	H7N9
Asia	2	2017	H7N9
Asia	2	2017	H7N9
Asia	2	2017	H7N9
Asia	2	2017	H7N9
Asia	2	2017	H7N9
Asia	2	2017	H7N9
Asia	2	2017	H7N9
Asia	2	2017	H7N9
Asia	2	2017	H7N9
Asia	2	2017	H7N9
Asia	2	2017	H7N9
Asia	2	2017	H7N9
Asia	2	2017	H7N9
Asia	2	2017	H7N9
Asia	2	2017	H7N9
Asia	2	2017	H7N9
Asia	2	2017	H7N9
Asia	2	2017	H7N9
Asia	2	2017	H7N9
Asia	2	2017	H7N9
Asia	2	2017	H7N9
Asia	2	2017	H7N9
Asia	2	2017	H7N9
Asia	2	2017	H7N9
Asia	2	2017	H7N9
Asia	2	2017	H7N9
Asia	2	2017	H7N9
Asia	2	2017	H7N9
Asia	2	2017	H7N9
Asia	2	2017	H7N9
Asia	2	2017	H7N9
Asia	2	2017	H7N9
Asia	2	2017	H7N9
Asia	2	2017	H7N9
Asia	2	2017	H7N9
Asia	2	2017	H7N9
Asia	2	2017	H7N9
Asia	2	2017	H7N9
Asia	2	2017	H7N9
Asia	2	2017	H7N9
Asia	2	2017	H7N9
Asia	2	2017	H7N9
Asia	2	2017	H7N9
Asia	2	2017	H7N9
Asia	2	2017	H7N9
Asia	2	2017	H7N9
Asia	2	2017	H7N9
Asia	2	2017	H7N9
Asia	2	2017	H7N9
Asia	2	2017	H7N9
Asia	2	2017	H7N9
Asia	2	2017	H7N9
Asia	2	2017	H7N9
Asia	2	2017	H7N9
Asia	2	2017	H7N9
Asia	2	2017	H7N9
Asia	2	2017	H7N9
Asia	2	2017	H7N9
Asia	1	2017	H7N9
Asia	1	2017	H7N9
Asia	1	2017	H7N9
Asia	1	2017	H7N9
Asia	1	2017	H7N9
Asia	1	2017	H7N9
Asia	1	2017	H7N9
Asia	1	2017	H7N9
Asia	1	2017	H7N9
Asia	1	2017	H7N9
Asia	1	2017	H7N9
Asia	1	2017	H7N9
Asia	1	2017	H7N9
Asia	1	2017	H7N9
Asia	1	2017	H7N9
Asia	1	2017	H7N9
Asia	1	2017	H7N9
Asia	1	2017	H7N9
Asia	1	2017	H7N9
Asia	1	2017	H7N9
Asia	1	2017	H7N9
Asia	1	2017	H7N9
Asia	1	2017	H7N9
Asia	1	2017	H7N9
Asia	1	2017	H7N9
Asia	1	2017	H7N9
Asia	1	2017	H7N9
Asia	1	2017	H7N9
Asia	1	2017	H7N9
Asia	1	2017	H7N9
Asia	1	2017	H7N9
Asia	1	2017	H7N9
Asia	1	2017	H7N9
Asia	1	2017	H7N9
Asia	1	2017	H7N9
Asia	1	2017	H7N9
Asia	1	2017	H7N9
South America	1	2017	H7N6	Domestic
Asia	1	2017	H7N9
Asia	1	2017	H7N9
Asia	1	2017	H7N9
Asia	1	2017	H7N9
Asia	1	2017	H7N9
Asia	1	2017	H7N9
Asia	1	2017	H7N9
Asia	1	2017	H7N9
Asia	1	2017	H7N9
Asia	1	2017	H7N9
Asia	1	2017	H7N9
Asia	1	2017	H7N9
Asia	1	2017	H7N9
Asia	1	2017	H7N9
Asia	1	2017	H7N9
Asia	1	2017	H7N9
Asia	1	2017	H7N9
Asia	1	2017	H7N9
Asia	1	2017	H7N9
Asia	1	2017	H7N9
Asia	1	2017	H7N9
Asia	1	2017	H7N9
Asia	1	2017	H7N9
Asia	1	2017	H7N9
Asia	1	2017	H7N9
Asia	1	2017	H7N9
Asia	1	2017	H7N9
Asia	1	2017	H7N9
Asia	1	2017	H7N9
Asia	1	2017	H7N9
Asia	1	2017	H7N9
Asia	1	2017	H7N9
Asia	1	2017	H7N9
Asia	1	2017	H7N9
Asia	1	2017	H7N9
Asia	1	2017	H7N9
Asia	1	2017	H7N9
Asia	1	2017	H7N9
Asia	1	2017	H7N9
Asia	1	2017	H7N9
Asia	1	2017	H7N9
Asia	1	2017	H7N9
Asia	1	2017	H7N9
Asia	1	2017	H7N9
Asia	1	2017	H7N9
Asia	1	2017	H7N9
Asia	1	2017	H7N9
Asia	1	2017	H7N9
Asia	1	2017	H7N9
Asia	1	2017	H7N9
Asia	1	2017	H7N9
Asia	1	2017	H7N9
Asia	1	2017	H7N9
Asia	1	2017	H7N9
Asia	1	2017	H7N9
Asia	1	2017	H7N9
Asia	1	2017	H7N9
Asia	1	2017	H7N9
Asia	1	2017	H7N9
Asia	1	2017	H7N9
Asia	1	2017	H7N9
Asia	1	2017	H7N9
Asia	1	2017	H7N9
Asia	1	2017	H7N9
Asia	1	2017	H7N9
Asia	1	2017	H7N9
Asia	1	2017	H7N9
Asia	1	2017	H7N9
Asia	1	2017	H7N9
South America	1	2017	H7N6	Domestic
Asia	1	2017	H7N9
Asia	1	2017	H7N9
Asia	1	2017	H7N9
Asia	1	2017	H7N9
Asia	1	2017	H7N9
Asia	1	2017	H7N9
Asia	1	2017	H7N9
Asia	1	2017	H7N9
Asia	1	2017	H7N9
Asia	1	2017	H7N9
Asia	1	2017	H7N9
Asia	1	2017	H7N9
Asia	1	2017	H7N9
Asia	1	2017	H7N9
Asia	1	2017	H7N9
Asia	1	2017	H7N9
Asia	1	2017	H7N9
Asia	1	2017	H7N9
Asia	1	2017	H7N9
Asia	1	2017	H7N9
Asia	1	2017	H7N9
Asia	1	2017	H7N9
Asia	1	2017	H7N9
Asia	1	2017	H7N9
Asia	1	2017	H7N9
Asia	1	2017	H7N3	Domestic
Asia	1	2017	H7N9
Asia	1	2017	H7N9
Asia	1	2017	H7N9
Asia	1	2017	H7N9
Asia	1	2017	H7N9
Asia	1	2017	H7N9
Asia	1	2017	H7N9
Asia	1	2017	H7N9
Asia	1	2017	H7N9
Asia	1	2017	H7N9
Asia	1	2017	H7N9
Asia	1	2017	H7N9
Asia	1	2017	H7N9
Asia	1	2017	H7N9
Asia	1	2017	H7N9
Asia	1	2017	H7N9
Asia	1	2017	H7N9
Asia	1	2017	H7N9
Asia	1	2017	H7N9
Asia	1	2017	H7N9
Asia	1	2017	H7N9
Asia	1	2017	H7N9	Domestic
Asia	1	2017	H7N9	Domestic
Asia	1	2017	H7N9	Domestic
Asia	1	2017	H7N9
Asia	1	2017	H7N9
Asia	1	2017	H7N9
Asia	1	2017	H7N9
Asia	1	2017	H7N9
Asia	1	2017	H7N9
Asia	1	2017	H7N9
Asia	1	2017	H7N9
Asia	1	2017	H7N9
Asia	1	2017	H7N9
Asia	1	2017	H7N9
Asia	1	2017	H7N9
Asia	1	2017	H7N9
Asia	1	2017	H7N9
Asia	1	2017	H7N9
Asia	1	2017	H7N9
Asia	1	2017	H7N9
Asia	1	2017	H7N9
Asia	1	2017	H7N9
Asia	1	2017	H7N9
Asia	1	2017	H7N9
Asia	1	2017	H7N9
Asia	1	2017	H7N9
Asia	1	2017	H7N9
Asia	1	2017	H7N9
Asia	1	2017	H7N9
Asia	1	2017	H7N9
Asia	1	2017	H7N9
Asia	1	2017	H7N9
Asia	1	2017	H7N9
Asia	1	2017	H7N9
Asia	1	2017	H7N9
Asia	1	2017	H7N9
Asia	1	2017	H7N9
Asia	1	2017	H7N9
Asia	1	2017	H7N9
Asia	1	2017	H7N9
Asia	1	2017	H7N9
Asia	1	2017	H7N9
Asia	1	2017	H7N9
Asia	1	2017	H7N9
Asia	1	2017	H7N9
Asia	1	2017	H7N9
Asia	1	2017	H7N9
Asia	1	2017	H7N9
Asia	1	2017	H7N9
Asia	1	2017	H7N9
Asia	1	2017	H7N9
Asia	1	2017	H7N9
Asia	1	2017	H7N9
Asia	1	2017	H7N9
Asia	1	2017	H7N9
Asia	1	2017	H7N9
Asia	1	2017	H7N9
Asia	1	2017	H7N9
Asia	1	2017	H7N9
Asia	1	2017	H7N9
Asia	1	2017	H7N9
Asia	1	2017	H7N9
Asia	1	2017	H7N9
Asia	1	2017	H7N9
Asia	12	2016	H7N9
Asia	12	2016	H7N9
Asia	12	2016	H7N9
Asia	12	2016	H7N9
Asia	12	2016	H7N9
Asia	12	2016	H7N9
Asia	12	2016	H7N9
Asia	12	2016	H7N9
Asia	12	2016	H7N9
Asia	12	2016	H7N9
Asia	12	2016	H7N9
Asia	12	2016	H7N9
Asia	12	2016	H7N9
Asia	12	2016	H7N9
Asia	12	2016	H7N9
Asia	12	2016	H7N9
Asia	12	2016	H7N9
Asia	12	2016	H7N9
Asia	12	2016	H7N9
Asia	12	2016	H7N9
Asia	12	2016	H7N9
Asia	12	2016	H7N9
Asia	12	2016	H7N9
Asia	12	2016	H7N9
Asia	12	2016	H7N9
Asia	12	2016	H7N9
Asia	12	2016	H7N9
Asia	12	2016	H7N9
Asia	12	2016	H7N9
South America	12	2016	H7	Domestic
Asia	12	2016	H7N9
Asia	12	2016	H7N9
Asia	12	2016	H7N9
Asia	12	2016	H7N9
Asia	12	2016	H7N9
Asia	12	2016	H7N9
Asia	12	2016	H7N9
Asia	12	2016	H7N9
Asia	12	2016	H7N9
Asia	12	2016	H7N9
Asia	12	2016	H7N9
Asia	12	2016	H7N9
Asia	12	2016	H7N9
Asia	12	2016	H7N9
Asia	12	2016	H7N9
Asia	12	2016	H7N9
Asia	12	2016	H7N9
Asia	12	2016	H7N9
Asia	12	2016	H7N9
Asia	12	2016	H7N9
Asia	12	2016	H7N9
Asia	12	2016	H7N9
Asia	12	2016	H7N9
Asia	12	2016	H7N9
Asia	12	2016	H7N9
Asia	12	2016	H7N9
Asia	12	2016	H7N9
Asia	12	2016	H7N9
Asia	12	2016	H7N9
Asia	12	2016	H7N9
Asia	12	2016	H7N9
Asia	12	2016	H7N9
Asia	12	2016	H7N9
Asia	12	2016	H7N9
Asia	12	2016	H7N9
Asia	12	2016	H7N9
Asia	12	2016	H7N9
Asia	12	2016	H7N9
Asia	12	2016	H7N9
Asia	12	2016	H7N9
Asia	12	2016	H7N9
Asia	12	2016	H7N9
Asia	12	2016	H7N9
Asia	12	2016	H7N9
Asia	12	2016	H7N9
Asia	12	2016	H7N9
Asia	12	2016	H7N9
Asia	12	2016	H7N9
Asia	12	2016	H7N9
Asia	12	2016	H7N9
Asia	12	2016	H7N9
Asia	12	2016	H7N9
Asia	12	2016	H7N9
Asia	12	2016	H7N9
Asia	12	2016	H7N9
Asia	12	2016	H7N9
Asia	12	2016	H7N9
Asia	12	2016	H7N9
Asia	12	2016	H7N9
Asia	12	2016	H7N9
Asia	12	2016	H7N9
Asia	12	2016	H7N9
Asia	12	2016	H7N9
Asia	12	2016	H7N9
Asia	12	2016	H7N9
Asia	12	2016	H7N9
Asia	12	2016	H7N9
Asia	12	2016	H7N9
Asia	12	2016	H7N9
Asia	12	2016	H7N9
Asia	12	2016	H7N9
Asia	12	2016	H7N9
Asia	12	2016	H7N9
Asia	12	2016	H7N9
Asia	12	2016	H7N9
Asia	12	2016	H7N9
Asia	12	2016	H7N9
Asia	12	2016	H7N9
Asia	12	2016	H7N9
Asia	12	2016	H7N9	Domestic
Asia	12	2016	H7N9
Asia	12	2016	H7N9
Asia	12	2016	H7N9
Asia	12	2016	H7N9
Asia	12	2016	H7N9
Asia	12	2016	H7N9
Asia	12	2016	H7N9
Asia	12	2016	H7N9
Asia	12	2016	H7N9
Asia	12	2016	H7N9
Asia	12	2016	H7N9
Asia	12	2016	H7N9
Asia	12	2016	H7N9
Asia	12	2016	H7N9
North America	12	2016	H7N2	Domestic
Asia	12	2016	H7N9
Asia	12	2016	H7N9
Asia	12	2016	H7N9
Asia	12	2016	H7N9
Asia	12	2016	H7N9
Asia	12	2016	H7N9
Asia	12	2016	H7N9
Asia	12	2016	H7N9
Asia	12	2016	H7N9
Asia	12	2016	H7N9
Asia	12	2016	H7N9
Asia	12	2016	H7N9
Asia	12	2016	H7N9
Asia	12	2016	H7N9
Asia	12	2016	H7N9
Asia	12	2016	H7N9
Asia	12	2016	H7N9
Asia	12	2016	H7N9
Asia	12	2016	H7N9
Asia	12	2016	H7N9
Asia	12	2016	H7N9
Asia	12	2016	H7N9
Asia	12	2016	H7N9
Asia	12	2016	H7N9
Asia	12	2016	H7N9
Asia	11	2016	H7N9
Asia	11	2016	H7N9
Asia	11	2016	H7N9
Asia	11	2016	H7N9
Asia	11	2016	H7N9
Asia	11	2016	H7N9
Africa	11	2016	H7N2	Domestic
Africa	10	2016	H7N1	Wild
Africa	10	2016	H7N1	Wild
Africa	10	2016	H7N1	Wild
Africa	10	2016	H7N1	Wild
Africa	10	2016	H7N1	Wild
Africa	10	2016	H7N1	Wild
Africa	10	2016	H7N1	Wild
Africa	10	2016	H7N1	Wild
Africa	10	2016	H7N1	Wild
Africa	10	2016	H7N1	Wild
Africa	10	2016	H7N1	Wild
Africa	10	2016	H7N1	Wild
Africa	10	2016	H7N1	Wild
Africa	10	2016	H7N1	Wild
Africa	10	2016	H7N1	Wild
Africa	10	2016	H7N1	Wild
Africa	10	2016	H7N1	Wild
Africa	10	2016	H7N1	Wild
Africa	10	2016	H7N1	Wild
Africa	10	2016	H7N1	Wild
Africa	10	2016	H7N1	Wild
Africa	10	2016	H7N1	Wild
Africa	10	2016	H7N1	Wild
Asia	7	2016	H7N9
Europe	7	2016	H7N7	Captive
Asia	7	2016	H7N9
Asia	7	2016	H7N9
Africa	7	2016	H7N2	Domestic
Asia	6	2016	H7N9
Asia	6	2016	H7N9
Europe	6	2016	H7N9	Domestic
Asia	5	2016	H7N9
Asia	5	2016	H7N9	Domestic
Europe	5	2016	H7N7	Domestic
North America	5	2016	H7N3	Domestic
Europe	4	2016	H7N7	Domestic
Europe	4	2016	H7N7	Domestic
Asia	4	2016	H7N9
North America	4	2016	H7N3	Domestic
Asia	4	2016	H7N9
North America	4	2016	H7N3	Domestic
North America	4	2016	H7N3	Domestic
Asia	4	2016	H7N9
North America	4	2016	H7N3	Domestic
North America	4	2016	H7N3	Domestic
North America	4	2016	H7N3	Domestic
North America	3	2016	H7N3	Domestic
North America	3	2016	H7N3	Domestic
North America	3	2016	H7N3	Domestic
Asia	3	2016	H7N9
Asia	3	2016	H7N9
North America	3	2016	H7N3	Domestic
Asia	3	2016	H7N9
Asia	3	2016	H7N9
North America	3	2016	H7N3	Domestic
Asia	3	2016	H7N9
Asia	3	2016	H7N9
North America	3	2016	H7N3	Domestic
Asia	3	2016	H7N9
Asia	3	2016	H7N9
North America	3	2016	H7N3	Domestic
North America	3	2016	H7N3	Domestic
North America	3	2016	H7N3	Domestic
Asia	3	2016	H7N9
North America	3	2016	H7N3	Domestic
Asia	3	2016	H7N9
Asia	3	2016	H7N9
Asia	3	2016	H7N9
Asia	2	2016	H7N9
Asia	2	2016	H7N9
North America	2	2016	H7N3	Domestic
Asia	2	2016	H7N9
Asia	2	2016	H7N9
North America	2	2016	H7N3	Domestic
Asia	2	2016	H7N9
North America	2	2016	H7N3	Domestic
Asia	2	2016	H7N9
Asia	2	2016	H7N9
North America	2	2016	H7N3	Domestic
Asia	2	2016	H7N9
Asia	2	2016	H7N9
Asia	2	2016	H7N9
Asia	2	2016	H7N9
Asia	2	2016	H7N9
Asia	2	2016	H7N9
Asia	2	2016	H7N9
Asia	2	2016	H7N9
Asia	2	2016	H7N9
Asia	2	2016	H7N9
Asia	2	2016	H7N9
Asia	2	2016	H7N9
Asia	2	2016	H7N9
North America	2	2016	H7N3	Domestic
Asia	2	2016	H7N9
Asia	2	2016	H7N9
Asia	2	2016	H7N9
Asia	2	2016	H7N9
Asia	1	2016	H7N9
Asia	1	2016	H7N9	Domestic
Asia	1	2016	H7N9	Domestic
Asia	1	2016	H7N9
Asia	1	2016	H7N9
Asia	1	2016	H7N9
Asia	1	2016	H7N9
Asia	1	2016	H7N9
Asia	1	2016	H7N9
North America	1	2016	H7N3	Domestic
North America	1	2016	H7N3	Domestic
North America	1	2016	H7N3	Domestic
North America	1	2016	H7N3	Domestic
North America	1	2016	H7N3	Domestic
Asia	1	2016	H7N9
North America	1	2016	H7N3	Domestic
Asia	1	2016	H7N9
Asia	1	2016	H7N9
Asia	1	2016	H7N9
Asia	1	2016	H7N9
Asia	1	2016	H7N9
Asia	1	2016	H7N9
Asia	1	2016	H7N9
Asia	1	2016	H7N9
Asia	1	2016	H7N9
Asia	1	2016	H7N9
Asia	1	2016	H7N9
North America	1	2016	H7N8	Domestic
North America	1	2016	H7N8	Domestic
North America	1	2016	H7N8	Domestic
North America	1	2016	H7N8	Domestic
North America	1	2016	H7N8	Domestic
North America	1	2016	H7N8	Domestic
North America	1	2016	H7N8	Domestic
North America	1	2016	H7N8	Domestic
Asia	1	2016	H7N9
Asia	1	2016	H7N9
Asia	1	2016	H7N9
Asia	1	2016	H7N9
North America	1	2016	H7N8	Domestic
Asia	1	2016	H7N9
Asia	1	2016	H7N9
Asia	1	2016	H7N9
Asia	1	2016	H7N9
Asia	1	2016	H7N9
Asia	1	2016	H7N9
Asia	1	2016	H7N9
Asia	1	2016	H7N9
Asia	1	2016	H7N9
Asia	1	2016	H7N9
Asia	12	2015	H7N9
Asia	12	2015	H7N9
Asia	12	2015	H7N9
Asia	12	2015	H7N9
Asia	12	2015	H7N9
Asia	12	2015	H7N9
Asia	12	2015	H7N9
Asia	12	2015	H7N9
Asia	12	2015	H7N9
Asia	12	2015	H7N9
Asia	12	2015	H7N9
Asia	12	2015	H7N9
Asia	12	2015	H7N9
Asia	12	2015	H7N9
Asia	12	2015	H7N9
Asia	12	2015	H7N9
Asia	12	2015	H7N9
Asia	12	2015	H7N9
Asia	11	2015	H7N9
Asia	11	2015	H7N9
Asia	11	2015	H7N9
North America	10	2015	H7N3	Domestic
Asia	10	2015	H7N9
Asia	9	2015	H7N9
Asia	9	2015	H7N9
Africa	8	2015	H7	Domestic
North America	8	2015	H7N3	Domestic
Europe	7	2015	H7N7	Domestic
Europe	7	2015	H7N7	Domestic
Europe	6	2015	H7N7	Domestic
North America	4	2015	H7N3	Wild
North America	4	2015	H7N3	Wild
Asia	4	2015	H7N9
Asia	4	2015	H7N9
Asia	4	2015	H7N9
Asia	3	2015	H7N9
Europe	3	2015	H7	Domestic
Asia	3	2015	H7N9
Europe	3	2015	H7N7	Domestic
North America	3	2015	H7N3	Domestic
North America	3	2015	H7N3	Domestic
North America	3	2015	H7N3	Domestic
Europe	2	2015	H7N7	Domestic
Asia	2	2015	H7N9
Asia	2	2015	H7N9
Asia	2	2015	H7N9
North America	1	2015	H7N9
Europe	1	2015	H7N7	Domestic
Asia	1	2015	H7N9
Asia	1	2015	H7N9
Asia	1	2015	H7N9
North America	1	2015	H7N9
Asia	1	2015	H7N9
Asia	1	2015	H7N9
Asia	1	2015	H7N9
Asia	12	2014	H7N9	Domestic
Asia	12	2014	H7N9	Domestic
Asia	12	2014	H7N9	Domestic
Asia	12	2014	H7N9	Domestic
Asia	12	2014	H7N9	Domestic
Asia	12	2014	H7N9	Domestic
Asia	12	2014	H7N9	Domestic
Asia	12	2014	H7N9	Domestic
Asia	12	2014	H7N9	Domestic
Asia	12	2014	H7N9	Domestic
Asia	12	2014	H7N9
Asia	12	2014	H7N9
Asia	12	2014	H7N9
Asia	12	2014	H7N9
Asia	12	2014	H7N9
Asia	12	2014	H7N9
Asia	12	2014	H7N9
Asia	12	2014	H7N9
Asia	12	2014	H7N9
Asia	12	2014	H7N9
Asia	12	2014	H7N9
Asia	12	2014	H7N9
Asia	12	2014	H7N9
Asia	12	2014	H7N9
Asia	12	2014	H7N9
Asia	12	2014	H7N9
Asia	12	2014	H7N9
Asia	12	2014	H7N9
Asia	12	2014	H7N9
Asia	12	2014	H7N9
Asia	12	2014	H7N9
Asia	12	2014	H7N9
Asia	11	2014	H7N9
Asia	11	2014	H7N9	Environmental sample
Asia	11	2014	H7N9
Asia	11	2014	H7N9
Asia	11	2014	H7N9
Asia	11	2014	H7N9
Asia	11	2014	H7N9
Asia	11	2014	H7N9
Asia	11	2014	H7N9
Asia	11	2014	H7N9
Asia	11	2014	H7N9
Asia	11	2014	H7N9
Asia	11	2014	H7N9
Asia	11	2014	H7N9
Asia	10	2014	H7N9
Asia	10	2014	H7N9
Asia	9	2014	H7N9
Asia	9	2014	H7N9
North America	8	2014	H7N3	Domestic
North America	8	2014	H7N3	Domestic
Africa	8	2014	H7N1	Domestic
Asia	8	2014	H7N9
Asia	7	2014	H7N9	Domestic
Asia	7	2014	H7N9	Domestic
Asia	7	2014	H7N9	Domestic
Asia	7	2014	H7N9	Domestic
Asia	7	2014	H7N9	Domestic
Asia	7	2014	H7N9
Asia	7	2014	H7N9	Domestic
Asia	6	2014	H7N9	Domestic
Asia	6	2014	H7N9	Domestic
Europe	6	2014	H7N1	Domestic
Asia	6	2014	H7N9	Domestic
Asia	6	2014	H7N9	Domestic
Asia	6	2014	H7N9	Domestic
Asia	6	2014	H7N9	Domestic
Asia	6	2014	H7N9	Domestic
Asia	6	2014	H7N9	Domestic
Asia	6	2014	H7N9	Domestic
Asia	6	2014	H7N9	Domestic
Asia	6	2014	H7N9
Asia	6	2014	H7N9	Domestic
Asia	6	2014	H7N9	Domestic
Asia	6	2014	H7N9	Domestic
Asia	6	2014	H7N9	Domestic
Asia	6	2014	H7N9
Asia	5	2014	H7N9
Asia	5	2014	H7N9
Africa	5	2014	H7N7	Domestic
Asia	5	2014	H7N9
Asia	5	2014	H7N9
Asia	5	2014	H7N9
Asia	5	2014	H7N9
Asia	5	2014	H7N9
Asia	5	2014	H7N9
Asia	5	2014	H7N9
Asia	5	2014	H7N9
Asia	5	2014	H7N9	Domestic
Asia	5	2014	H7N9	Domestic
Asia	5	2014	H7N9	Domestic
Asia	5	2014	H7N9
Asia	4	2014	H7N9	Domestic
Asia	4	2014	H7N9	Domestic
Asia	4	2014	H7N9	Domestic
Asia	4	2014	H7N9	Domestic
Asia	4	2014	H7N9	Domestic
Asia	4	2014	H7N9
Asia	4	2014	H7N9	Domestic
Asia	4	2014	H7N9	Domestic
Asia	4	2014	H7N9	Domestic
Asia	4	2014	H7N9	Domestic
Asia	4	2014	H7N9	Domestic
Asia	4	2014	H7N9	Domestic
Asia	4	2014	H7N9	Domestic
Asia	4	2014	H7N9	Domestic
Asia	4	2014	H7N9
Asia	4	2014	H7N9	Domestic
Asia	4	2014	H7N9	Domestic
Asia	4	2014	H7N9	Domestic
Asia	4	2014	H7N9	Domestic
Asia	4	2014	H7N9	Domestic
Asia	4	2014	H7N9	Domestic
Asia	4	2014	H7N9	Domestic
Asia	4	2014	H7N9	Domestic
Asia	4	2014	H7N9	Domestic
Asia	4	2014	H7N9
Asia	4	2014	H7N9
Asia	4	2014	H7N9	Domestic
Asia	4	2014	H7N9	Domestic
Asia	4	2014	H7N9	Domestic
Asia	4	2014	H7N9	Domestic
Asia	4	2014	H7N9	Domestic
Asia	4	2014	H7N9	Domestic
Asia	4	2014	H7N9	Domestic
Asia	4	2014	H7N9	Domestic
Asia	4	2014	H7N9	Domestic
Asia	4	2014	H7N9	Domestic
Asia	4	2014	H7N9	Domestic
Asia	4	2014	H7N9
Asia	4	2014	H7N9
Asia	4	2014	H7N9
Asia	4	2014	H7N9
Asia	4	2014	H7N9
Asia	4	2014	H7N9
Asia	4	2014	H7N9	Domestic
Asia	4	2014	H7N9	Domestic
Asia	4	2014	H7N9	Domestic
Asia	4	2014	H7N9	Domestic
Asia	4	2014	H7N9	Domestic
Asia	4	2014	H7N9	Domestic
Asia	4	2014	H7N9	Domestic
Asia	4	2014	H7N9	Domestic
Asia	4	2014	H7N9	Domestic
Asia	4	2014	H7N9	Domestic
Asia	4	2014	H7N9	Domestic
Asia	4	2014	H7N9	Domestic
Asia	4	2014	H7N9	Domestic
Asia	4	2014	H7N9	Domestic
Asia	4	2014	H7N9	Domestic
Asia	4	2014	H7N9	Domestic
Asia	4	2014	H7N9	Domestic
Asia	4	2014	H7N9	Domestic
Asia	4	2014	H7N9	Domestic
Asia	4	2014	H7N9	Domestic
Asia	4	2014	H7N9
Africa	4	2014	H7N7	Domestic
Asia	3	2014	H7N9
Asia	3	2014	H7N9	Domestic
Asia	3	2014	H7N9	Domestic
Asia	3	2014	H7N9	Domestic
Asia	3	2014	H7N9	Domestic
Asia	3	2014	H7N9	Domestic
Asia	3	2014	H7N9	Domestic
Asia	3	2014	H7N9	Domestic
Asia	3	2014	H7N9	Domestic
Asia	3	2014	H7N9	Domestic
Asia	3	2014	H7N9	Domestic
Asia	3	2014	H7N9	Domestic
Asia	3	2014	H7N9	Domestic
Asia	3	2014	H7N9
Asia	3	2014	H7N9
Europe	3	2014	H7	Domestic
Asia	3	2014	H7N9	Domestic
Asia	3	2014	H7N9	Domestic
Asia	3	2014	H7N9	Domestic
Asia	3	2014	H7N9
Asia	3	2014	H7N9	Domestic
Asia	3	2014	H7N9
Asia	3	2014	H7N9
Asia	3	2014	H7N9
Asia	3	2014	H7N9
Asia	3	2014	H7N9
Asia	3	2014	H7N9	Domestic
Asia	3	2014	H7N9	Domestic
Asia	3	2014	H7N9	Domestic
Asia	3	2014	H7N9	Domestic
Asia	3	2014	H7N9	Domestic
Asia	3	2014	H7N9	Domestic
Asia	3	2014	H7N9	Domestic
Asia	3	2014	H7N9	Domestic
Asia	3	2014	H7N9	Domestic
Asia	3	2014	H7N9	Domestic
Asia	3	2014	H7N9	Domestic
Asia	3	2014	H7N9	Domestic
Asia	3	2014	H7N9	Domestic
Asia	3	2014	H7N9	Domestic
Asia	3	2014	H7N9	Domestic
Asia	3	2014	H7N9	Domestic
Asia	3	2014	H7N9	Domestic
Asia	3	2014	H7N9	Domestic
Asia	3	2014	H7N9	Domestic
Asia	3	2014	H7N9	Domestic
Asia	3	2014	H7N9	Domestic
Asia	3	2014	H7N9	Domestic
Asia	3	2014	H7N9	Domestic
Asia	3	2014	H7N9	Domestic
Asia	3	2014	H7N9	Domestic
Asia	3	2014	H7N9	Domestic
Asia	3	2014	H7N9	Domestic
Asia	3	2014	H7N9	Domestic
Asia	3	2014	H7N9
Asia	3	2014	H7N9	Domestic
Asia	3	2014	H7N9
Asia	3	2014	H7N9	Domestic
Asia	3	2014	H7N9	Domestic
Asia	3	2014	H7N9
Asia	3	2014	H7N9
Asia	3	2014	H7N9
Asia	3	2014	H7N9
Asia	3	2014	H7N9
Asia	3	2014	H7N9	Domestic
Asia	3	2014	H7N9	Domestic
Asia	3	2014	H7N9
Asia	3	2014	H7N9
Asia	3	2014	H7N9	Domestic
Asia	3	2014	H7N9	Domestic
Asia	3	2014	H7N9	Domestic
Asia	3	2014	H7N9	Domestic
Asia	3	2014	H7N9
Asia	2	2014	H7N9
Asia	2	2014	H7N9
Asia	2	2014	H7N9
Asia	2	2014	H7N9
Asia	2	2014	H7N9
Asia	2	2014	H7N9
Asia	2	2014	H7N9
Asia	2	2014	H7N9
Asia	2	2014	H7N9
Asia	2	2014	H7N9	Domestic
Asia	2	2014	H7N9
Asia	2	2014	H7N9	Domestic
Asia	2	2014	H7N9	Domestic
Asia	2	2014	H7N9
Asia	2	2014	H7N9	Domestic
Asia	2	2014	H7N9	Domestic
Asia	2	2014	H7N9	Domestic
Asia	2	2014	H7N9	Domestic
Asia	2	2014	H7N9	Domestic
Asia	2	2014	H7N9	Domestic
Asia	2	2014	H7N9	Domestic
Asia	2	2014	H7N9	Domestic
Asia	2	2014	H7N9	Domestic
Asia	2	2014	H7N9	Domestic
Asia	2	2014	H7N9	Domestic
Asia	2	2014	H7N9	Domestic
Asia	2	2014	H7N9	Domestic
Asia	2	2014	H7N9	Domestic
Asia	2	2014	H7N9	Domestic
Asia	2	2014	H7N9	Domestic
Asia	2	2014	H7N9	Domestic
Asia	2	2014	H7N9	Domestic
Asia	2	2014	H7N9	Domestic
Asia	2	2014	H7N9	Domestic
Asia	2	2014	H7N9	Domestic
Asia	2	2014	H7N9	Domestic
Asia	2	2014	H7N9	Domestic
Asia	2	2014	H7N9	Domestic
Asia	2	2014	H7N9	Domestic
Asia	2	2014	H7N9	Domestic
Asia	2	2014	H7N9	Domestic
Asia	2	2014	H7N9	Domestic
Asia	2	2014	H7N9	Domestic
Asia	2	2014	H7N9	Domestic
Asia	2	2014	H7N9	Domestic
Asia	2	2014	H7N9	Domestic
Asia	2	2014	H7N9	Domestic
Asia	2	2014	H7N9	Domestic
Asia	2	2014	H7N9	Domestic
Asia	2	2014	H7N9	Domestic
Asia	2	2014	H7N9	Domestic
Asia	2	2014	H7N9	Domestic
Asia	2	2014	H7N9	Domestic
Asia	2	2014	H7N9	Domestic
Asia	2	2014	H7N9	Domestic
Asia	2	2014	H7N9	Domestic
Asia	2	2014	H7N9	Domestic
Asia	2	2014	H7N9	Domestic
Asia	2	2014	H7N9	Domestic
Asia	2	2014	H7N9	Domestic
Asia	2	2014	H7N9	Domestic
Asia	2	2014	H7N9	Domestic
Asia	2	2014	H7N9	Domestic
Asia	2	2014	H7N9	Domestic
Asia	2	2014	H7N9	Domestic
Asia	2	2014	H7N9	Domestic
Asia	2	2014	H7N9	Domestic
Asia	2	2014	H7N9	Domestic
Asia	2	2014	H7N9	Domestic
Asia	2	2014	H7N9	Domestic
Asia	2	2014	H7N9	Domestic
Asia	2	2014	H7N9	Domestic
Asia	2	2014	H7N9	Domestic
Asia	2	2014	H7N9	Domestic
Asia	2	2014	H7N9	Domestic
Asia	2	2014	H7N9	Domestic
Asia	2	2014	H7N9	Domestic
Asia	2	2014	H7N9	Domestic
Asia	2	2014	H7N9	Domestic
Asia	2	2014	H7N9	Domestic
Asia	2	2014	H7N9	Domestic
Asia	2	2014	H7N9	Domestic
Asia	2	2014	H7N9	Domestic
Asia	2	2014	H7N9	Domestic
Asia	2	2014	H7N9	Domestic
Asia	2	2014	H7N9	Domestic
Asia	2	2014	H7N9
Asia	2	2014	H7N9
Asia	2	2014	H7N9
Asia	2	2014	H7N9	Domestic
Asia	2	2014	H7N9	Domestic
Asia	2	2014	H7N9	Domestic
Asia	2	2014	H7N9	Domestic
Asia	2	2014	H7N9	Domestic
Asia	2	2014	H7N9	Domestic
Asia	2	2014	H7N9	Domestic
Asia	2	2014	H7N9	Domestic
Asia	2	2014	H7N9	Domestic
Asia	2	2014	H7N9	Domestic
Asia	2	2014	H7N9	Domestic
Asia	2	2014	H7N9	Domestic
Asia	2	2014	H7N9	Domestic
Asia	2	2014	H7N9	Domestic
Asia	2	2014	H7N9	Domestic
Asia	2	2014	H7N9	Domestic
Asia	2	2014	H7N9	Domestic
Asia	2	2014	H7N9	Domestic
Asia	2	2014	H7N9	Domestic
Asia	2	2014	H7N9	Domestic
Asia	2	2014	H7N9	Domestic
Asia	2	2014	H7N9	Domestic
Asia	2	2014	H7N9	Domestic
Asia	2	2014	H7N9	Domestic
Asia	2	2014	H7N9	Domestic
Asia	2	2014	H7N9	Domestic
Asia	2	2014	H7N9	Domestic
Asia	2	2014	H7N9	Domestic
Asia	2	2014	H7N9	Domestic
Asia	2	2014	H7N9	Domestic
Asia	2	2014	H7N9	Domestic
Asia	2	2014	H7N9	Domestic
Asia	2	2014	H7N9	Domestic
Asia	2	2014	H7N9	Domestic
Asia	2	2014	H7N9	Domestic
Asia	2	2014	H7N9	Domestic
Asia	2	2014	H7N9	Domestic
Asia	2	2014	H7N9	Domestic
Asia	2	2014	H7N9	Domestic
Asia	2	2014	H7N9	Domestic
Asia	2	2014	H7N9	Domestic
Asia	2	2014	H7N9	Domestic
Asia	2	2014	H7N9	Domestic
Asia	2	2014	H7N9	Domestic
Asia	2	2014	H7N9	Domestic
Asia	2	2014	H7N9	Domestic
Asia	2	2014	H7N9	Domestic
Asia	2	2014	H7N9	Domestic
Asia	2	2014	H7N9	Domestic
Asia	2	2014	H7N9	Domestic
Asia	2	2014	H7N9	Domestic
Asia	2	2014	H7N9	Domestic
Asia	2	2014	H7N9	Domestic
Asia	2	2014	H7N9	Domestic
Asia	2	2014	H7N9	Domestic
Asia	2	2014	H7N9	Domestic
Asia	2	2014	H7N9	Domestic
Asia	2	2014	H7N9	Domestic
Asia	2	2014	H7N9	Domestic
Asia	2	2014	H7N9	Domestic
Asia	2	2014	H7N9	Domestic
Asia	2	2014	H7N9	Domestic
Asia	2	2014	H7N9	Domestic
Asia	2	2014	H7N9	Domestic
Asia	2	2014	H7N9	Domestic
Asia	2	2014	H7N9	Domestic
Asia	2	2014	H7N9	Domestic
Asia	2	2014	H7N9	Domestic
Asia	2	2014	H7N9	Domestic
Asia	2	2014	H7N9	Domestic
Asia	2	2014	H7N9	Domestic
Asia	2	2014	H7N9	Domestic
Asia	2	2014	H7N9	Domestic
Asia	2	2014	H7N9	Domestic
Asia	2	2014	H7N9	Domestic
Asia	2	2014	H7N9	Domestic
Asia	2	2014	H7N9	Domestic
Asia	2	2014	H7N9
Asia	2	2014	H7N9
Asia	2	2014	H7N9
Asia	2	2014	H7N9
Asia	2	2014	H7N9
Asia	2	2014	H7N9
Asia	2	2014	H7N9
Asia	2	2014	H7N9
Asia	2	2014	H7N9	Domestic
Asia	2	2014	H7N9	Domestic
Asia	2	2014	H7N9	Domestic
Asia	2	2014	H7N9	Domestic
Asia	2	2014	H7N9	Domestic
Asia	2	2014	H7N9	Domestic
Asia	2	2014	H7N9	Domestic
Asia	2	2014	H7N9	Domestic
Asia	2	2014	H7N9	Domestic
Asia	2	2014	H7N9
Asia	2	2014	H7N9
Asia	2	2014	H7N9	Domestic
Asia	2	2014	H7N9	Domestic
Asia	2	2014	H7N2	Domestic
Asia	2	2014	H7N9
Asia	2	2014	H7N9
North America	2	2014	H7N3	Domestic
Asia	2	2014	H7N9
Asia	2	2014	H7N9
Asia	2	2014	H7N9
Asia	2	2014	H7N9
Asia	2	2014	H7N9
Asia	2	2014	H7N9
Asia	2	2014	H7N9
Asia	2	2014	H7N9
Asia	2	2014	H7N9
Asia	2	2014	H7N9
Asia	2	2014	H7N9
Asia	2	2014	H7N9
Asia	2	2014	H7N9
Asia	2	2014	H7N9
Asia	2	2014	H7N9
Asia	2	2014	H7N9
Asia	2	2014	H7N9
Asia	2	2014	H7N9
Asia	2	2014	H7N9
Asia	2	2014	H7N9
Asia	2	2014	H7N9
Asia	2	2014	H7N9
Asia	2	2014	H7N9
Asia	2	2014	H7N9
Asia	2	2014	H7N9
Asia	2	2014	H7N9
Asia	2	2014	H7N9
Asia	2	2014	H7N9
Asia	2	2014	H7N9
Asia	2	2014	H7N9
Asia	2	2014	H7N9
Asia	2	2014	H7N9
Asia	1	2014	H7N9
Asia	1	2014	H7N9
Asia	1	2014	H7N9
Africa	1	2014	H7N7	Domestic
Asia	1	2014	H7N9
Asia	1	2014	H7N9
Asia	1	2014	H7N9
Asia	1	2014	H7N9
Asia	1	2014	H7N9
Asia	1	2014	H7N9
Asia	1	2014	H7N9
Asia	1	2014	H7N9
Asia	1	2014	H7N9
Asia	1	2014	H7N9
Asia	1	2014	H7N9
Asia	1	2014	H7N9
Asia	1	2014	H7N9
Asia	1	2014	H7N9
Asia	1	2014	H7N9
Asia	1	2014	H7N9
Asia	1	2014	H7N9	Domestic
Asia	1	2014	H7N9
Asia	1	2014	H7N9	Domestic
Asia	1	2014	H7N9	Domestic
Asia	1	2014	H7N9	Domestic
Asia	1	2014	H7N9	Domestic
Asia	1	2014	H7N9
Asia	1	2014	H7N9
Asia	1	2014	H7N9
Asia	1	2014	H7N9
Asia	1	2014	H7N9
Asia	1	2014	H7N9
Asia	1	2014	H7N9
Asia	1	2014	H7N9
Asia	1	2014	H7N9
Asia	1	2014	H7N9
Asia	1	2014	H7N9
Asia	1	2014	H7N9	Domestic
Asia	1	2014	H7N9
Asia	1	2014	H7N9
Asia	1	2014	H7N9
Asia	1	2014	H7N9
Asia	1	2014	H7N9
Asia	1	2014	H7N9
Asia	1	2014	H7N9
Asia	1	2014	H7N9
Asia	1	2014	H7N9
Asia	1	2014	H7N9
Asia	1	2014	H7N9
Asia	1	2014	H7N9
Asia	1	2014	H7N9
Asia	1	2014	H7N9
Asia	1	2014	H7N9
Asia	1	2014	H7N9
Asia	1	2014	H7N9
Asia	1	2014	H7N9
Asia	1	2014	H7N9
Asia	1	2014	H7N9
Asia	1	2014	H7N9
Asia	1	2014	H7N9
Asia	1	2014	H7N9
Asia	1	2014	H7N9
Asia	1	2014	H7N9
Asia	1	2014	H7N9	Domestic
Asia	1	2014	H7N9
Asia	1	2014	H7N9
Asia	1	2014	H7N9
Asia	1	2014	H7N9
Asia	1	2014	H7N9
Asia	1	2014	H7N9	Domestic
Asia	1	2014	H7N9
Asia	1	2014	H7N9
Asia	1	2014	H7N9
Asia	1	2014	H7N9
Asia	1	2014	H7N9
Asia	1	2014	H7N9
Asia	1	2014	H7N9
Asia	1	2014	H7N9	Domestic
Asia	1	2014	H7N9
Asia	1	2014	H7N9
Asia	1	2014	H7N9
Asia	1	2014	H7N9
Asia	1	2014	H7N9
Asia	1	2014	H7N9
Asia	1	2014	H7N9
Asia	1	2014	H7N9
Asia	1	2014	H7N9
Asia	1	2014	H7N9
Asia	1	2014	H7N9
Asia	1	2014	H7N9
Asia	1	2014	H7N9
Asia	1	2014	H7N9
Asia	1	2014	H7N9
Asia	1	2014	H7N9
Asia	1	2014	H7N9
Asia	1	2014	H7N9
Asia	1	2014	H7N9
Asia	1	2014	H7N9
Asia	1	2014	H7N9
Asia	1	2014	H7N9
Asia	1	2014	H7N9	Domestic
Asia	1	2014	H7N9
Asia	1	2014	H7N9
Asia	1	2014	H7N9
Asia	1	2014	H7N9
Asia	1	2014	H7N9
Asia	1	2014	H7N9	Domestic
Asia	1	2014	H7N9
Asia	1	2014	H7N9
Asia	1	2014	H7N9
Asia	1	2014	H7N9
Asia	1	2014	H7N9
Asia	1	2014	H7N9
Asia	1	2014	H7N9
Asia	1	2014	H7N9
Asia	1	2014	H7N9
Asia	1	2014	H7N9
Asia	1	2014	H7N9
Asia	1	2014	H7N9
Asia	1	2014	H7N9
Asia	1	2014	H7N9
Asia	1	2014	H7N9
Asia	1	2014	H7N9
Asia	1	2014	H7N9
Asia	1	2014	H7N9
Asia	1	2014	H7N9
Asia	1	2014	H7N9
Asia	1	2014	H7N9
Asia	1	2014	H7N9
Asia	1	2014	H7N9	Domestic
Asia	1	2014	H7N9
Asia	1	2014	H7N9
Asia	1	2014	H7N9
Asia	1	2014	H7N9
Asia	1	2014	H7N9
Asia	1	2014	H7N9
Asia	1	2014	H7N9
Asia	1	2014	H7N9
Asia	1	2014	H7N9
Asia	1	2014	H7N9
Asia	1	2014	H7N9
Asia	1	2014	H7N9
Asia	1	2014	H7N9
Asia	1	2014	H7N9
Asia	1	2014	H7N9
Asia	1	2014	H7N9
Asia	1	2014	H7N9
Asia	1	2014	H7N9
Asia	1	2014	H7N9
Asia	1	2014	H7N9
Asia	1	2014	H7N9
Asia	1	2014	H7N9
Asia	1	2014	H7N9
Asia	1	2014	H7N9
Asia	1	2014	H7N9
Asia	1	2014	H7N9
Asia	1	2014	H7N9
Asia	1	2014	H7N9
Asia	1	2014	H7N9
Asia	1	2014	H7N9
Asia	1	2014	H7N9
Asia	1	2014	H7N9
Asia	1	2014	H7N9
Asia	1	2014	H7N9
Asia	1	2014	H7N9
Asia	1	2014	H7N9
Asia	1	2014	H7N9
Asia	1	2014	H7N9
Asia	1	2014	H7N9
Asia	1	2014	H7N9
Asia	1	2014	H7N9
Asia	1	2014	H7N9
Asia	1	2014	H7N9
Asia	1	2014	H7N9
Asia	1	2014	H7N9
Asia	1	2014	H7N9
Asia	1	2014	H7N9
Asia	1	2014	H7N9
Asia	1	2014	H7N9
Asia	1	2014	H7N9
Asia	1	2014	H7N9
Asia	1	2014	H7N9
Asia	12	2013	H7N9
Asia	12	2013	H7N9
Asia	12	2013	H7N9
Asia	12	2013	H7N9
Asia	12	2013	H7N9
Asia	12	2013	H7N9
Asia	12	2013	H7N9
Asia	12	2013	H7N9
Asia	12	2013	H7N9
Asia	12	2013	H7N9
Asia	12	2013	H7N9
Asia	12	2013	H7N9	Domestic
Asia	12	2013	H7N9	Domestic
Asia	12	2013	H7N9	Domestic
Asia	12	2013	H7N9	Domestic
Asia	12	2013	H7N9	Domestic
Asia	12	2013	H7N9	Domestic
Asia	12	2013	H7N9	Domestic
Asia	12	2013	H7N9	Domestic
Asia	12	2013	H7N9	Domestic
Asia	12	2013	H7N9	Domestic
Asia	12	2013	H7N9	Domestic
Asia	12	2013	H7N9	Domestic
Asia	12	2013	H7N9	Domestic
Asia	12	2013	H7N9	Domestic
Asia	12	2013	H7N9	Domestic
Asia	12	2013	H7N9	Domestic
Asia	12	2013	H7N9	Domestic
Asia	12	2013	H7N9	Domestic
Asia	12	2013	H7N9	Domestic
Asia	12	2013	H7N9	Domestic
Asia	12	2013	H7N9	Domestic
Asia	12	2013	H7N9	Domestic
Asia	12	2013	H7N9	Domestic
Asia	12	2013	H7N9	Domestic
Asia	12	2013	H7N9	Domestic
Asia	12	2013	H7N9	Domestic
Asia	12	2013	H7N9	Domestic
Asia	12	2013	H7N9	Domestic
Asia	12	2013	H7N9	Domestic
Asia	12	2013	H7N9	Domestic
Asia	12	2013	H7N9	Domestic
Asia	12	2013	H7N9	Domestic
Asia	12	2013	H7N9	Domestic
Asia	12	2013	H7N9	Domestic
Asia	12	2013	H7N9	Domestic
Asia	12	2013	H7N9	Domestic
Asia	12	2013	H7N9	Domestic
Asia	12	2013	H7N9	Domestic
Asia	12	2013	H7N9	Domestic
Asia	12	2013	H7N9	Domestic
Asia	12	2013	H7N9	Domestic
Asia	12	2013	H7N9	Domestic
Asia	12	2013	H7N9	Domestic
Asia	12	2013	H7N9	Domestic
Asia	12	2013	H7N9	Domestic
Asia	12	2013	H7N9	Domestic
Asia	12	2013	H7N9	Domestic
[truncated: 1,221 more rows]

## Sheet: Figure 1C
id	date	subtype
EPI_ISL_155653	2013	H7N9
EPI_ISL_16395	2006	H7N2
EPI_ISL_16396	2003	H7N2
EPI_ISL_16398	2006	H7N2
EPI_ISL_16399	2005	H7N2
EPI_ISL_16400	2005	H7N2
EPI_ISL_16401	2005	H7N2
EPI_ISL_16402	2005	H7N2
EPI_ISL_16403	2005	H7N2
EPI_ISL_16404	2005	H7N2
EPI_ISL_16405	2005	H7N2
EPI_ISL_16406	2005	H7N2
EPI_ISL_16407	2005	H7N2
EPI_ISL_19231578	2024	H7N3
EPI_ISL_1081358	2020	H7N7
EPI_ISL_294948	2017	H7N9
EPI_ISL_16416	2006	H7N2
EPI_ISL_16417	2005	H7N2
EPI_ISL_294950	2016	H7N8
EPI_ISL_16418	2005	H7N2
EPI_ISL_294951	2016	H7N8
EPI_ISL_16419	2005	H7N2
EPI_ISL_16420	2005	H7N2
EPI_ISL_16421	2005	H7N2
EPI_ISL_294946	2017	H7N9
EPI_ISL_16422	2005	H7N2
EPI_ISL_16423	2005	H7N2
EPI_ISL_294956	2016	H7N8
EPI_ISL_16424	2003	H7N2
EPI_ISL_14768167	2015	H7N3
EPI_ISL_294953	2016	H7N8
EPI_ISL_294955	2016	H7N8
EPI_ISL_19218705	2023	H7N1
EPI_ISL_19218704	2023	H7N1
EPI_ISL_131127	2012	H7N7
EPI_ISL_19218706	2023	H7N1
EPI_ISL_4882548	2014	H7N9
EPI_ISL_4071549	2019	H7N7
EPI_ISL_4071519	2019	H7N7
EPI_ISL_139364	2013	H7N9
EPI_ISL_327778	2017	H7N9
EPI_ISL_4071511	2019	H7N7
EPI_ISL_65647	2004	H7N7
EPI_ISL_327792	2017	H7N9
EPI_ISL_327800	2017	H7N9
EPI_ISL_14768774	2015	H7N3
EPI_ISL_295043	2016	H7N9
EPI_ISL_14769178	2014	H7N3
EPI_ISL_368781	2014	H7N9
EPI_ISL_14769181	2015	H7N3
EPI_ISL_368780	2016	H7N8
EPI_ISL_4071719	2019	H7N3
EPI_ISL_139418	2006	H7N9
EPI_ISL_295064	2016	H7N9
EPI_ISL_163998	2014	H7N9
EPI_ISL_163999	2014	H7N9
EPI_ISL_295066	2017	H7N9
EPI_ISL_295067	2017	H7N9
EPI_ISL_163997	2014	H7N9
EPI_ISL_336036	2016	H7N9
EPI_ISL_139427	2006	H7N7
EPI_ISL_164001	2014	H7N9
EPI_ISL_503524	2019	H7N3
EPI_ISL_164007	2014	H7N9
EPI_ISL_155815	2014	H7N9
EPI_ISL_164004	2014	H7N9
EPI_ISL_164005	2014	H7N9
EPI_ISL_90286	2011	H7N7
EPI_ISL_4808840	2020	H7N5
EPI_ISL_426186	2015	H7N9
EPI_ISL_502611	2019	H7N3
EPI_ISL_503769	2019	H7N3
EPI_ISL_426184	2014	H7N9
EPI_ISL_10304	2001	H7N3
EPI_ISL_426185	2015	H7N9
EPI_ISL_295522	2017	H7N3
EPI_ISL_24786	2005	H7N2
EPI_ISL_393429	2017	H7N2
EPI_ISL_295523	2017	H7N3
EPI_ISL_399735	2015	H7N3
EPI_ISL_24792	2005	H7N2
EPI_ISL_24793	2005	H7N2
EPI_ISL_24794	2005	H7N2
EPI_ISL_24795	2005	H7N2
EPI_ISL_696534	2017	H7N9
EPI_ISL_24796	2005	H7N2
EPI_ISL_24798	2005	H7N2
EPI_ISL_696533	2017	H7N9
EPI_ISL_24799	2005	H7N2
EPI_ISL_24800	2005	H7N2
EPI_ISL_24801	2005	H7N2
EPI_ISL_24802	2005	H7N2
EPI_ISL_24803	2005	H7N2
EPI_ISL_24804	2005	H7N2
EPI_ISL_139495	2013	H7N9
EPI_ISL_24805	2005	H7N2
EPI_ISL_24806	2005	H7N2
EPI_ISL_8422	2000	H7N9
EPI_ISL_24807	2006	H7N2
EPI_ISL_139498	2013	H7N9
EPI_ISL_139499	2013	H7N9
EPI_ISL_24809	2005	H7N2
EPI_ISL_278766	2016	H7N9
EPI_ISL_139496	2013	H7N9
EPI_ISL_8355	2001	H7N3
EPI_ISL_278767	2016	H7N9
EPI_ISL_24810	2007	H7N3
EPI_ISL_24811	2007	H7N3
EPI_ISL_139500	2013	H7N9
EPI_ISL_139501	2013	H7N9
EPI_ISL_278772	2016	H7N9
EPI_ISL_278773	2016	H7N9
EPI_ISL_4071628	2019	H7N7
EPI_ISL_278774	2016	H7N9
EPI_ISL_278775	2016	H7N9
EPI_ISL_278768	2016	H7N9
EPI_ISL_278769	2016	H7N9
EPI_ISL_278771	2016	H7N9
EPI_ISL_278780	2016	H7N9
EPI_ISL_24812	2007	H7N3
EPI_ISL_7987328	2021	H7N7
EPI_ISL_278781	2016	H7N9
EPI_ISL_278782	2016	H7N9
EPI_ISL_73979	2007	H7N6
EPI_ISL_278783	2016	H7N9
EPI_ISL_278776	2016	H7N9
EPI_ISL_278777	2016	H7N9
EPI_ISL_73980	2005	H7N7
EPI_ISL_278778	2016	H7N9
EPI_ISL_278779	2016	H7N9
EPI_ISL_278788	2017	H7N9
EPI_ISL_278790	2017	H7N9
EPI_ISL_278791	2016	H7N9
EPI_ISL_393474	2018	H7N1
EPI_ISL_278784	2016	H7N9
EPI_ISL_278785	2017	H7N9
EPI_ISL_278786	2017	H7N9
EPI_ISL_131725	2007	H7N3
EPI_ISL_803116	2019	H7N6
EPI_ISL_74018	2009	H7N7
EPI_ISL_696635	2017	H7N9
EPI_ISL_328360	2017	H7N3
EPI_ISL_393520	2018	H7N7
EPI_ISL_310	2004	H7N7
EPI_ISL_4071806	2019	H7N2
EPI_ISL_205123	2015	H7N9
EPI_ISL_696651	2017	H7N9
EPI_ISL_205127	2015	H7N9
EPI_ISL_205126	2015	H7N9
EPI_ISL_205125	2015	H7N9
EPI_ISL_205124	2015	H7N9
EPI_ISL_696641	2017	H7N9
EPI_ISL_205128	2015	H7N9
EPI_ISL_262474	2002	H7N2
EPI_ISL_696663	2017	H7N9
EPI_ISL_156011	2000	H7N1
EPI_ISL_156014	2000	H7N1
EPI_ISL_156015	2000	H7N1
EPI_ISL_365	2003	H7N7
EPI_ISL_156012	2000	H7N1
EPI_ISL_366	2002	H7N7
EPI_ISL_156013	2000	H7N1
EPI_ISL_367	2003	H7N7
EPI_ISL_156018	2000	H7N1
EPI_ISL_368	2002	H7N7
EPI_ISL_156019	2000	H7N1
EPI_ISL_369	2003	H7N7
EPI_ISL_156016	2000	H7N1
EPI_ISL_370	2004	H7N7
EPI_ISL_156017	2000	H7N1
EPI_ISL_371	2004	H7N7
EPI_ISL_156022	2000	H7N1
EPI_ISL_156023	2000	H7N1
EPI_ISL_156020	2000	H7N1
EPI_ISL_156021	2000	H7N1
EPI_ISL_156026	2000	H7N1
EPI_ISL_237946	2016	H7N8
EPI_ISL_377	2001	H7N1
EPI_ISL_156024	2000	H7N1
EPI_ISL_156025	2000	H7N1
EPI_ISL_8571	2000	H7N1
EPI_ISL_380	2003	H7N1
EPI_ISL_12607934	2018	H7N7
EPI_ISL_156028	2000	H7N1
EPI_ISL_139650	2013	H7N9
EPI_ISL_139651	2013	H7N9
EPI_ISL_237953	2008	H7N7
EPI_ISL_8578	2000	H7N1
EPI_ISL_139649	2013	H7N9
EPI_ISL_156042	2000	H7N1
EPI_ISL_156043	2000	H7N1
EPI_ISL_156040	2000	H7N1
EPI_ISL_156041	2000	H7N1
EPI_ISL_156046	2000	H7N1
EPI_ISL_156047	2000	H7N1
EPI_ISL_156044	2000	H7N1
EPI_ISL_156045	2000	H7N1
EPI_ISL_156050	2000	H7N1
EPI_ISL_156051	2000	H7N1
EPI_ISL_156048	2000	H7N1
EPI_ISL_237978	2016	H7N9
EPI_ISL_696745	2017	H7N9
EPI_ISL_156074	2000	H7N1
EPI_ISL_156075	2000	H7N1
EPI_ISL_156072	2000	H7N1
EPI_ISL_156073	2000	H7N1
EPI_ISL_156078	2000	H7N1
EPI_ISL_156079	2000	H7N1
EPI_ISL_156076	2000	H7N1
EPI_ISL_156077	2000	H7N1
EPI_ISL_156082	2000	H7N1
EPI_ISL_156080	2000	H7N1
EPI_ISL_156081	2000	H7N1
EPI_ISL_238023	2007	H7N7
EPI_ISL_82373	2003	H7N7
EPI_ISL_131880	2007	H7N3
EPI_ISL_82377	2003	H7N7
EPI_ISL_238026	2013	H7N1
EPI_ISL_82379	2003	H7N7
EPI_ISL_238024	2005	H7N1
EPI_ISL_82383	2003	H7N7
EPI_ISL_82385	2003	H7N7
EPI_ISL_82387	2003	H7N7
EPI_ISL_82386	2003	H7N7
EPI_ISL_82390	2003	H7N7
EPI_ISL_131881	2007	H7N3
EPI_ISL_221663	2015	H7N9
EPI_ISL_221662	2015	H7N9
EPI_ISL_82398	2003	H7N7
EPI_ISL_221667	2015	H7N9
EPI_ISL_221666	2015	H7N9
EPI_ISL_82400	2003	H7N7
EPI_ISL_221665	2015	H7N9
EPI_ISL_221664	2015	H7N9
EPI_ISL_82402	2003	H7N7
EPI_ISL_221671	2015	H7N9
EPI_ISL_82404	2003	H7N7
EPI_ISL_221669	2015	H7N9
EPI_ISL_82409	2003	H7N7
EPI_ISL_221674	2015	H7N9
EPI_ISL_221672	2015	H7N9
EPI_ISL_82413	2003	H7N7
EPI_ISL_221678	2015	H7N9
EPI_ISL_82412	2003	H7N7
EPI_ISL_221677	2015	H7N9
EPI_ISL_82415	2003	H7N7
EPI_ISL_221676	2015	H7N9
EPI_ISL_82417	2003	H7N7
EPI_ISL_221682	2015	H7N9
EPI_ISL_82416	2003	H7N7
EPI_ISL_82419	2003	H7N7
EPI_ISL_82421	2003	H7N7
EPI_ISL_82422	2003	H7N7
EPI_ISL_156154	2000	H7N1
EPI_ISL_82427	2003	H7N7
EPI_ISL_99295	2006	H7N3
EPI_ISL_156162	2000	H7N1
EPI_ISL_156163	2000	H7N1
EPI_ISL_33281	2000	H7N2
EPI_ISL_82435	2003	H7N7
EPI_ISL_33282	2001	H7N2
EPI_ISL_82434	2003	H7N7
EPI_ISL_82437	2003	H7N7
EPI_ISL_156164	2000	H7N1
EPI_ISL_82439	2003	H7N7
EPI_ISL_82441	2003	H7N7
EPI_ISL_82445	2003	H7N7
EPI_ISL_156175	2000	H7N1
EPI_ISL_82444	2003	H7N7
EPI_ISL_107023	2012	H7N1
EPI_ISL_82446	2003	H7N7
EPI_ISL_82449	2003	H7N7
EPI_ISL_82448	2003	H7N7
EPI_ISL_82451	2003	H7N7
EPI_ISL_82450	2003	H7N7
EPI_ISL_82453	2003	H7N7
EPI_ISL_82452	2003	H7N7
EPI_ISL_156180	2000	H7N1
EPI_ISL_82455	2003	H7N7
EPI_ISL_99345	2001	H7N3
EPI_ISL_82463	2003	H7N7
EPI_ISL_156189	2000	H7N1
EPI_ISL_82465	2003	H7N7
EPI_ISL_82464	2003	H7N7
EPI_ISL_82466	2003	H7N7
EPI_ISL_82469	2003	H7N7
EPI_ISL_156199	2000	H7N1
EPI_ISL_82468	2003	H7N7
EPI_ISL_189655	2010	H7N3
EPI_ISL_82470	2003	H7N7
EPI_ISL_156202	2000	H7N1
EPI_ISL_18347	2004	H7N3
EPI_ISL_188971	2013	H7N9
EPI_ISL_156203	2000	H7N1
EPI_ISL_82472	2003	H7N7
EPI_ISL_156200	2000	H7N1
EPI_ISL_11504	2004	H7N3
EPI_ISL_156201	2000	H7N1
EPI_ISL_188974	2013	H7N9
EPI_ISL_156206	2000	H7N1
EPI_ISL_156207	2000	H7N1
EPI_ISL_82476	2001	H7N2
EPI_ISL_188972	2013	H7N9
EPI_ISL_156204	2000	H7N1
EPI_ISL_188973	2013	H7N9
EPI_ISL_156205	2000	H7N1
EPI_ISL_188978	2013	H7N9
EPI_ISL_156210	2001	H7N1
EPI_ISL_156211	2001	H7N1
EPI_ISL_188976	2013	H7N9
EPI_ISL_156208	2001	H7N1
EPI_ISL_156209	2001	H7N1
EPI_ISL_156212	2001	H7N1
EPI_ISL_82488	2006	H7N8
EPI_ISL_16215548	2021	H7N3
EPI_ISL_3838	2004	H7N3
EPI_ISL_16215994	2022	H7N3
EPI_ISL_82503	2007	H7N6
EPI_ISL_4134	2004	H7N3
EPI_ISL_4516	2004	H7N3
EPI_ISL_4524	2004	H7N3
EPI_ISL_4527	2004	H7N3
EPI_ISL_4528	2004	H7N3
EPI_ISL_82512	2009	H7N7
EPI_ISL_696913	2017	H7N9
EPI_ISL_4529	2004	H7N3
EPI_ISL_4530	2004	H7N3
EPI_ISL_168390	2004	H7N3
EPI_ISL_381405	2017	H7N3
EPI_ISL_168506	2004	H7N3
EPI_ISL_295549	2017	H7N9
EPI_ISL_29701	2006	H7N3
EPI_ISL_5873	2004	H7N3
EPI_ISL_139906	2013	H7N9
EPI_ISL_139907	2013	H7N9
EPI_ISL_139904	2013	H7N9
EPI_ISL_14768098	2004	H7N3
EPI_ISL_139905	2013	H7N9
EPI_ISL_96842	2006	H7N3
EPI_ISL_64821	2005	H7N3
EPI_ISL_64822	2005	H7N3
EPI_ISL_156302	2013	H7N9
EPI_ISL_156300	2013	H7N9
EPI_ISL_65193	2004	H7N3
EPI_ISL_156304	2013	H7N9
EPI_ISL_131740	2007	H7N4
EPI_ISL_65198	2004	H7N3
EPI_ISL_65199	2004	H7N3
EPI_ISL_253902	2015	H7N3
AY611524	2004	H7N3
EPI_ISL_18973589	2023	H7N6
EPI_ISL_18973591	2023	H7N6
EPI_ISL_18973590	2023	H7N6
DQ017504	2001	H7N3
EPI_ISL_82475	2002	H7N3
EPI_ISL_67718	2002	H7N3
EPI_ISL_3514	2002	H7N3
EPI_ISL_254694	2015	H7N8
EPI_ISL_3515	2002	H7N3
EPI_ISL_90869	2003	H7N7
EPI_ISL_90871	2003	H7N7
EPI_ISL_3516	2002	H7N3
EPI_ISL_90870	2003	H7N7
EPI_ISL_90873	2003	H7N7
EPI_ISL_90872	2003	H7N7
EPI_ISL_90875	2003	H7N7
EPI_ISL_3517	2002	H7N3
EPI_ISL_90874	2003	H7N7
EPI_ISL_90877	2003	H7N7
EPI_ISL_3518	2002	H7N3
EPI_ISL_90879	2003	H7N7
EPI_ISL_90878	2003	H7N7
EPI_ISL_3519	2002	H7N3
EPI_ISL_224878	2014	H7N3
EPI_ISL_90881	2003	H7N7
EPI_ISL_224877	2014	H7N3
EPI_ISL_90880	2003	H7N7
EPI_ISL_224876	2014	H7N3
EPI_ISL_90882	2003	H7N7
EPI_ISL_254727	2016	H7N7
EPI_ISL_90885	2003	H7N7
EPI_ISL_90884	2003	H7N7
EPI_ISL_90887	2003	H7N7
EPI_ISL_254724	2016	H7N9
EPI_ISL_90886	2003	H7N7
EPI_ISL_224991	2014	H7N3
EPI_ISL_254730	2015	H7N1
EPI_ISL_90888	2003	H7N7
EPI_ISL_254729	2016	H7N7
EPI_ISL_90891	2003	H7N7
EPI_ISL_254728	2016	H7N7
EPI_ISL_90890	2003	H7N7
EPI_ISL_224992	2014	H7N3
EPI_ISL_230159	2014	H7N1
EPI_ISL_90893	2003	H7N7
EPI_ISL_254734	2016	H7N1
EPI_ISL_90892	2003	H7N7
EPI_ISL_225006	2014	H7N3
EPI_ISL_90895	2003	H7N7
EPI_ISL_254732	2015	H7N8
EPI_ISL_90894	2003	H7N7
EPI_ISL_5876	2002	H7N3
EPI_ISL_326964	2016	H7N3
EPI_ISL_172818	2014	H7N9
EPI_ISL_90897	2003	H7N7
EPI_ISL_696975	2018	H7N3
EPI_ISL_696998	2018	H7N3
EPI_ISL_172819	2014	H7N9
EPI_ISL_90896	2003	H7N7
EPI_ISL_696996	2018	H7N3
EPI_ISL_230161	2014	H7N7
EPI_ISL_172816	2015	H7N9
EPI_ISL_696997	2018	H7N3
EPI_ISL_172817	2015	H7N9
EPI_ISL_90898	2003	H7N7
EPI_ISL_254743	2016	H7N7
EPI_ISL_230167	2014	H7N7
EPI_ISL_172822	2015	H7N9
EPI_ISL_205854	2009	H7N3
EPI_ISL_172823	2014	H7N9
EPI_ISL_90900	2003	H7N7
EPI_ISL_254741	2016	H7N2
EPI_ISL_142030	2013	H7N3
EPI_ISL_172820	2015	H7N9
EPI_ISL_254740	2016	H7N4
EPI_ISL_172821	2014	H7N9
EPI_ISL_90902	2003	H7N7
EPI_ISL_172826	2014	H7N9
EPI_ISL_172827	2014	H7N9
EPI_ISL_90904	2003	H7N7
EPI_ISL_172824	2014	H7N9
EPI_ISL_90907	2003	H7N7
EPI_ISL_172825	2014	H7N9
EPI_ISL_90906	2003	H7N7
EPI_ISL_254751	2016	H7N7
EPI_ISL_699180	2018	H7N3
EPI_ISL_90909	2003	H7N7
EPI_ISL_254750	2016	H7N7
EPI_ISL_90908	2003	H7N7
EPI_ISL_707402	2018	H7N3
EPI_ISL_172828	2015	H7N9
EPI_ISL_172829	2014	H7N9
EPI_ISL_707400	2018	H7N3
EPI_ISL_707406	2018	H7N3
EPI_ISL_707404	2018	H7N3
EPI_ISL_254753	2016	H7N7
EPI_ISL_254752	2016	H7N7
EPI_ISL_707397	2018	H7N3
EPI_ISL_707412	2018	H7N3
EPI_ISL_175765	2013	H7N3
EPI_ISL_175823	2013	H7N3
EPI_ISL_176448	2013	H7N3
EPI_ISL_254763	2016	H7N2
EPI_ISL_254762	2016	H7N2
EPI_ISL_119215	2011	H7N3
EPI_ISL_119214	2011	H7N3
EPI_ISL_119217	2011	H7N3
EPI_ISL_254767	2015	H7N7
EPI_ISL_4061753	2014	H7N3
EPI_ISL_146322	2009	H7N3
EPI_ISL_146329	2010	H7N3
EPI_ISL_146336	2010	H7N3
EPI_ISL_146337	2010	H7N3
EPI_ISL_328503	2015	H7N1
EPI_ISL_146356	2005	H7N3
EPI_ISL_328502	2015	H7N1
EPI_ISL_254768	2015	H7N7
EPI_ISL_25396	2000	H7N2
EPI_ISL_156471	2014	H7N9
EPI_ISL_25397	2000	H7N2
EPI_ISL_146386	2009	H7N3
EPI_ISL_25398	2000	H7N2
EPI_ISL_146385	2009	H7N3
EPI_ISL_146390	2009	H7N3
EPI_ISL_146388	2009	H7N3
EPI_ISL_328510	2015	H7N1
EPI_ISL_146389	2009	H7N3
EPI_ISL_146392	2009	H7N3
EPI_ISL_179716	2013	H7N3
EPI_ISL_179734	2013	H7N3
EPI_ISL_179735	2013	H7N3
EPI_ISL_254787	2015	H7N7
EPI_ISL_179733	2013	H7N3
EPI_ISL_254785	2015	H7N9
EPI_ISL_131904	2009	H7N6
EPI_ISL_254784	2015	H7N4
EPI_ISL_179738	2013	H7N3
EPI_ISL_254794	2015	H7N4
EPI_ISL_254793	2015	H7N7
EPI_ISL_254792	2015	H7N7
EPI_ISL_179736	2013	H7N3
EPI_ISL_213839	2012	H7N7
EPI_ISL_213838	2009	H7N1
EPI_ISL_179743	2013	H7N3
EPI_ISL_179741	2013	H7N3
EPI_ISL_213840	2012	H7N7
EPI_ISL_179746	2013	H7N3
EPI_ISL_82773	2003	H7N7
EPI_ISL_179747	2013	H7N3
EPI_ISL_179748	2013	H7N3
EPI_ISL_179779	2013	H7N3
EPI_ISL_279396	2017	H7N9
EPI_ISL_99175	2011	H7N7
EPI_ISL_156527	2013	H7N9
EPI_ISL_179777	2013	H7N3
EPI_ISL_82807	2003	H7N7
EPI_ISL_82808	2003	H7N7
EPI_ISL_697200	2017	H7N2
EPI_ISL_82811	2003	H7N7
EPI_ISL_82810	2003	H7N7
EPI_ISL_82813	2003	H7N7
EPI_ISL_254845	2015	H7N7
EPI_ISL_82814	2003	H7N7
EPI_ISL_189314	2003	H7N7
EPI_ISL_189312	2003	H7N7
EPI_ISL_179783	2013	H7N3
EPI_ISL_82820	2003	H7N7
EPI_ISL_189316	2003	H7N7
EPI_ISL_179786	2013	H7N3
EPI_ISL_1516445	2020	H7N9
EPI_ISL_189320	2005	H7N7
EPI_ISL_189321	2004	H7N7
EPI_ISL_189325	2010	H7N7
EPI_ISL_148370	2011	H7N4
EPI_ISL_148369	2010	H7N6
EPI_ISL_82834	2003	H7N7
EPI_ISL_179785	2013	H7N3
EPI_ISL_179788	2013	H7N3
EPI_ISL_82853	2003	H7N7
EPI_ISL_82854	2003	H7N7
EPI_ISL_82856	2003	H7N7
EPI_ISL_179792	2013	H7N3
EPI_ISL_82877	2003	H7N7
EPI_ISL_82876	2003	H7N7
EPI_ISL_82879	2003	H7N7
EPI_ISL_82878	2003	H7N7
EPI_ISL_82881	2003	H7N7
EPI_ISL_82880	2003	H7N7
EPI_ISL_82883	2003	H7N7
EPI_ISL_148417	2013	H7N9
EPI_ISL_82882	2003	H7N7
EPI_ISL_82885	2003	H7N7
EPI_ISL_82884	2003	H7N7
EPI_ISL_82887	2003	H7N7
EPI_ISL_82886	2003	H7N7
EPI_ISL_82889	2003	H7N7
EPI_ISL_82888	2003	H7N7
EPI_ISL_82891	2003	H7N7
EPI_ISL_4064242	2017	H7N9
EPI_ISL_82893	2003	H7N7
EPI_ISL_82892	2003	H7N7
EPI_ISL_82895	2003	H7N7
EPI_ISL_82894	2003	H7N7
EPI_ISL_4064238	2013	H7N9
EPI_ISL_82897	2003	H7N7
EPI_ISL_82896	2003	H7N7
EPI_ISL_82899	2003	H7N7
EPI_ISL_4064237	2014	H7N9
EPI_ISL_82898	2003	H7N7
EPI_ISL_4064234	2017	H7N9
EPI_ISL_179798	2014	H7N3
EPI_ISL_82901	2003	H7N7
EPI_ISL_4064235	2017	H7N9
EPI_ISL_179796	2014	H7N3
EPI_ISL_82900	2003	H7N7
EPI_ISL_179797	2014	H7N3
EPI_ISL_179835	2013	H7N3
EPI_ISL_4064233	2017	H7N9
EPI_ISL_82902	2003	H7N7
EPI_ISL_4064230	2017	H7N9
EPI_ISL_4064231	2017	H7N9
EPI_ISL_4064229	2017	H7N9
EPI_ISL_4064226	2017	H7N9
EPI_ISL_4064227	2017	H7N9
EPI_ISL_179832	2013	H7N3
EPI_ISL_4064225	2017	H7N9
EPI_ISL_4064222	2017	H7N9
EPI_ISL_4064223	2017	H7N9
EPI_ISL_387965	2016	H7N3
EPI_ISL_387964	2016	H7N3
EPI_ISL_387973	2016	H7N3
EPI_ISL_173033	2015	H7N9
EPI_ISL_25579	2005	H7N7
EPI_ISL_25580	2005	H7N7
EPI_ISL_25581	2005	H7N7
EPI_ISL_25582	2006	H7N7
EPI_ISL_387972	2016	H7N3
EPI_ISL_25583	2006	H7N7
EPI_ISL_25584	2006	H7N7
EPI_ISL_25585	2006	H7N7
EPI_ISL_25586	2006	H7N7
EPI_ISL_25587	2006	H7N7
EPI_ISL_25588	2006	H7N7
EPI_ISL_25589	2006	H7N7
EPI_ISL_25590	2006	H7N7
EPI_ISL_25591	2006	H7N7
EPI_ISL_387969	2015	H7N3
EPI_ISL_25593	2007	H7N1
EPI_ISL_25594	2008	H7N1
EPI_ISL_25595	2008	H7N1
EPI_ISL_25596	2008	H7N1
EPI_ISL_387968	2016	H7N3
EPI_ISL_387970	2016	H7N3
EPI_ISL_25603	2005	H7N2
EPI_ISL_25604	2005	H7N2
EPI_ISL_25605	2005	H7N2
EPI_ISL_25606	2005	H7N2
EPI_ISL_25608	2005	H7N2
EPI_ISL_25609	2005	H7N2
EPI_ISL_25610	2005	H7N2
EPI_ISL_328718	2017	H7N8
EPI_ISL_120202	2007	H7N3
EPI_ISL_25612	2005	H7N2
EPI_ISL_205838	2013	H7N9
EPI_ISL_189455	2002	H7N7
EPI_ISL_25613	2006	H7N2
EPI_ISL_25614	2006	H7N2
EPI_ISL_25615	2006	H7N2
EPI_ISL_205843	2013	H7N9
EPI_ISL_120206	2006	H7N3
EPI_ISL_25616	2006	H7N2
EPI_ISL_25617	2006	H7N2
EPI_ISL_189456	2002	H7N7
EPI_ISL_25618	2006	H7N2
EPI_ISL_189457	2002	H7N7
EPI_ISL_205847	2013	H7N9
EPI_ISL_189462	2003	H7N7
EPI_ISL_205846	2013	H7N9
EPI_ISL_189463	2003	H7N7
EPI_ISL_189460	2003	H7N7
EPI_ISL_189461	2003	H7N7
EPI_ISL_205849	2013	H7N9
EPI_ISL_189464	2005	H7N7
EPI_ISL_205848	2013	H7N9
EPI_ISL_163883	2010	H7N3
EPI_ISL_189475	2002	H7N7
EPI_ISL_189721	2010	H7N3
EPI_ISL_267350	2012	H7N3
EPI_ISL_138650	2010	H7N3
EPI_ISL_33852	2006	H7N2
EPI_ISL_33853	2007	H7N1
EPI_ISL_25661	2001	H7N1
EPI_ISL_140356	2013	H7N9
EPI_ISL_18900	2007	H7N3
EPI_ISL_257138	2012	H7N3
EPI_ISL_24788	2003	H7N3
EPI_ISL_181338	2007	H7N8
EPI_ISL_7987329	2021	H7N3
EPI_ISL_181336	2007	H7
EPI_ISL_74034	2003	H7N3
EPI_ISL_132190	2007	H7N9
EPI_ISL_4031581	2015	H7N9
EPI_ISL_132193	2007	H7N7
EPI_ISL_25592	2007	H7N3
EPI_ISL_189550	2002	H7N7
EPI_ISL_189548	2002	H7N7
EPI_ISL_189549	2002	H7N7
EPI_ISL_17958292	2023	H7N9
EPI_ISL_25597	2007	H7N3
EPI_ISL_189615	2002	H7N9
EPI_ISL_181453	2013	H7N6
EPI_ISL_697566	2018	H7N5
EPI_ISL_181462	2014	H7N6
EPI_ISL_4056296	2020	H7N2
EPI_ISL_697567	2018	H7N5
EPI_ISL_25598	2007	H7N3
EPI_ISL_189658	2010	H7N8
EPI_ISL_148696	2013	H7N9
EPI_ISL_148697	2013	H7N9
EPI_ISL_19204425	2019	H7N3
EPI_ISL_60059	2007	H7N3
EPI_ISL_60060	2007	H7N3
EPI_ISL_189668	2011	H7N7
EPI_ISL_19111	2002	H7N3
EPI_ISL_2792	2002	H7N3
EPI_ISL_166866	2003	H7N3
EPI_ISL_189679	2012	H7N1
EPI_ISL_189676	2009	H7N9
EPI_ISL_189677	2002	H7N1
EPI_ISL_166867	2003	H7N3
EPI_ISL_166865	2003	H7N3
EPI_ISL_697599	2017	H7N9
EPI_ISL_148727	2013	H7N9
EPI_ISL_189684	2000	H7N9
EPI_ISL_148728	2013	H7N9
EPI_ISL_328963	2015	H7N7
EPI_ISL_328975	2016	H7N7
EPI_ISL_148744	2013	H7N9
EPI_ISL_288010	2007	H7N7
EPI_ISL_189718	2010	H7N7
EPI_ISL_328976	2016	H7N7
EPI_ISL_166870	2003	H7N3
EPI_ISL_156962	2006	H7N7
EPI_ISL_156963	2007	H7N8
EPI_ISL_328998	2013	H7N7
EPI_ISL_166871	2003	H7N3
EPI_ISL_156967	2009	H7N6
EPI_ISL_156964	2007	H7N2
EPI_ISL_156965	2008	H7N7
EPI_ISL_156970	2010	H7N9
EPI_ISL_156968	2009	H7N7
EPI_ISL_166868	2002	H7N3
EPI_ISL_156969	2010	H7N9
EPI_ISL_166869	2003	H7N3
EPI_ISL_156974	2011	H7N9
EPI_ISL_166874	2003	H7N3
EPI_ISL_156975	2010	H7N7
EPI_ISL_166875	2003	H7N3
EPI_ISL_156973	2011	H7N9
EPI_ISL_156978	2011	H7N7
EPI_ISL_166872	2003	H7N3
EPI_ISL_156979	2011	H7N9
EPI_ISL_156976	2011	H7N9
EPI_ISL_156980	2011	H7N9
EPI_ISL_329021	2008	H7N1
EPI_ISL_99642	2006	H7N1
EPI_ISL_329029	2008	H7N1
EPI_ISL_329028	2008	H7N1
EPI_ISL_166873	2003	H7N3
EPI_ISL_329027	2009	H7N7
EPI_ISL_329033	2009	H7N7
EPI_ISL_18973807	2023	H7N6
EPI_ISL_166878	2002	H7N3
EPI_ISL_173403	2015	H7N9
EPI_ISL_166879	2002	H7N3
EPI_ISL_124263	2010	H7N6
EPI_ISL_124265	2010	H7N6
EPI_ISL_124264	2011	H7N4
EPI_ISL_124266	2011	H7N4
EPI_ISL_5924150	2009	H7N7
EPI_ISL_124268	2010	H7N6
EPI_ISL_124271	2010	H7N6
EPI_ISL_124270	2010	H7N6
EPI_ISL_124272	2010	H7N4
EPI_ISL_124275	2011	H7N4
EPI_ISL_124274	2010	H7N6
EPI_ISL_124276	2010	H7N6
EPI_ISL_124279	2011	H7N4
EPI_ISL_124281	2011	H7N4
EPI_ISL_124280	2010	H7N6
EPI_ISL_124283	2010	H7N4
EPI_ISL_337278	2017	H7N9
EPI_ISL_124282	2011	H7N4
EPI_ISL_124284	2010	H7N6
EPI_ISL_166877	2002	H7N3
EPI_ISL_124287	2010	H7N6
EPI_ISL_66943	2000	H7N2
EPI_ISL_124286	2010	H7N6
EPI_ISL_66942	2000	H7N2
EPI_ISL_124289	2011	H7N4
EPI_ISL_66945	2001	H7N2
EPI_ISL_66944	2001	H7N2
EPI_ISL_124291	2011	H7N4
EPI_ISL_66947	2001	H7N2
EPI_ISL_124290	2010	H7N6
EPI_ISL_66946	2001	H7N2
EPI_ISL_124293	2011	H7N4
EPI_ISL_66949	2001	H7N2
EPI_ISL_124292	2010	H7N6
EPI_ISL_66951	2001	H7N2
EPI_ISL_66950	2001	H7N2
EPI_ISL_66952	2001	H7N2
EPI_ISL_66954	2001	H7N2
EPI_ISL_66957	2001	H7N2
EPI_ISL_66959	2002	H7N2
EPI_ISL_66961	2003	H7N2
EPI_ISL_66960	2002	H7N2
EPI_ISL_66963	2003	H7N2
EPI_ISL_26002	2008	H7N7
EPI_ISL_66962	2003	H7N2
EPI_ISL_66965	2003	H7N2
EPI_ISL_66964	2003	H7N2
EPI_ISL_66967	2003	H7N2
EPI_ISL_66966	2003	H7N2
EPI_ISL_66969	2003	H7N2
EPI_ISL_66968	2003	H7N2
EPI_ISL_66971	2003	H7N2
EPI_ISL_66970	2003	H7N2
EPI_ISL_166882	2002	H7N3
EPI_ISL_66972	2003	H7N2
EPI_ISL_26013	2000	H7N2
EPI_ISL_66975	2003	H7N2
EPI_ISL_66974	2003	H7N2
EPI_ISL_66979	2005	H7N2
EPI_ISL_140705	2012	H7N7
EPI_ISL_66978	2004	H7N2
EPI_ISL_26039	2001	H7N2
EPI_ISL_26040	2001	H7N2
EPI_ISL_26041	2001	H7N2
EPI_ISL_26042	2001	H7N2
EPI_ISL_378302	2016	H7N8
EPI_ISL_329150	2017	H7N9
EPI_ISL_26043	2001	H7N2
EPI_ISL_26044	2001	H7N2
EPI_ISL_26045	2001	H7N2
EPI_ISL_26046	2001	H7N2
EPI_ISL_26050	2002	H7N2
EPI_ISL_26051	2002	H7N2
EPI_ISL_26052	2002	H7N2
EPI_ISL_26053	2002	H7N2
EPI_ISL_26076	2003	H7N2
EPI_ISL_157151	2014	H7N9
EPI_ISL_166883	2003	H7N3
EPI_ISL_26081	2004	H7N2
EPI_ISL_697832	2017	H7N9
EPI_ISL_157153	2013	H7N9
EPI_ISL_26083	2004	H7N2
EPI_ISL_166886	2002	H7N3
EPI_ISL_166887	2003	H7N3
EPI_ISL_166884	2002	H7N3
EPI_ISL_206315	2009	H7N7
EPI_ISL_3663326	2021	H7N9
EPI_ISL_166885	2002	H7N3
EPI_ISL_26089	2004	H7N2
EPI_ISL_697824	2017	H7N8
EPI_ISL_20074	2003	H7N3
EPI_ISL_20075	2003	H7N3
EPI_ISL_20076	2004	H7N3
EPI_ISL_20077	2004	H7N3
EPI_ISL_3663324	2020	H7N8
EPI_ISL_20078	2003	H7N3
EPI_ISL_26091	2004	H7N2
EPI_ISL_20079	2004	H7N3
EPI_ISL_3663323	2020	H7N9
EPI_ISL_20080	2003	H7N3
EPI_ISL_26092	2004	H7N2
EPI_ISL_20081	2002	H7N3
EPI_ISL_26093	2004	H7N2
EPI_ISL_20082	2002	H7N3
EPI_ISL_26094	2004	H7N2
EPI_ISL_206316	2009	H7N6
EPI_ISL_26095	2004	H7N2
EPI_ISL_20083	2002	H7N3
EPI_ISL_206323	2009	H7N1
EPI_ISL_26096	2004	H7N2
EPI_ISL_20087	2002	H7N3
EPI_ISL_26097	2004	H7N2
EPI_ISL_26098	2005	H7N2
EPI_ISL_697849	2017	H7N9
EPI_ISL_26099	2005	H7N2
EPI_ISL_20088	2002	H7N3
EPI_ISL_697855	2017	H7N9
EPI_ISL_20090	2002	H7N3
EPI_ISL_26101	2005	H7N2
EPI_ISL_697852	2017	H7N9
EPI_ISL_20091	2007	H7N3
EPI_ISL_206324	2009	H7N7
EPI_ISL_20092	2007	H7N3
EPI_ISL_206330	2009	H7N7
EPI_ISL_20093	2007	H7N3
EPI_ISL_4031942	2015	H7N9
EPI_ISL_378366	2007	H7N7
EPI_ISL_20094	2007	H7N3
EPI_ISL_206335	2009	H7N7
EPI_ISL_20095	2007	H7N3
EPI_ISL_20096	2007	H7N3
EPI_ISL_20097	2007	H7N3
EPI_ISL_206339	2008	H7N2
EPI_ISL_3910	2002	H7N3
EPI_ISL_3911	2001	H7N3
EPI_ISL_94075	2002	H7N3
EPI_ISL_94076	2003	H7N3
EPI_ISL_151751	2009	H7N3
EPI_ISL_151749	2011	H7N3
EPI_ISL_70153	2002	H7N3
EPI_ISL_697859	2017	H7N9
EPI_ISL_70152	2002	H7N3
EPI_ISL_4032055	2015	H7N9
EPI_ISL_697856	2016	H7N9
EPI_ISL_70155	2003	H7N3
EPI_ISL_206344	2009	H7N7
EPI_ISL_70154	2003	H7N3
EPI_ISL_697863	2017	H7N9
EPI_ISL_70156	2004	H7N3
EPI_ISL_697860	2017	H7N9
EPI_ISL_21059	2002	H7N3
EPI_ISL_697861	2016	H7N9
EPI_ISL_13565	2003	H7N3
EPI_ISL_13571	2003	H7N3
EPI_ISL_13572	2003	H7N3
EPI_ISL_206353	2008	H7N8
EPI_ISL_13574	2001	H7N3
EPI_ISL_13575	2002	H7N3
EPI_ISL_13576	2002	H7N3
EPI_ISL_129228	2003	H7N3
EPI_ISL_206356	2009	H7N4
EPI_ISL_15107	2004	H7N3
EPI_ISL_6916	2004	H7N3
EPI_ISL_6917	2003	H7N3
EPI_ISL_6918	2004	H7N3
EPI_ISL_6919	2002	H7N3
EPI_ISL_6920	2004	H7N3
EPI_ISL_7010	2003	H7N3
EPI_ISL_7011	2003	H7N3
EPI_ISL_7024	2003	H7N3
EPI_ISL_7025	2003	H7N3
EPI_ISL_206379	2009	H7N6
EPI_ISL_7026	2004	H7N3
EPI_ISL_31661	2002	H7N3
EPI_ISL_7156	2003	H7N3
EPI_ISL_83501	2007	H7N7
EPI_ISL_32053	2007	H7N3
EPI_ISL_206381	2008	H7N6
EPI_ISL_83503	2007	H7N6
EPI_ISL_206380	2008	H7N7
EPI_ISL_83502	2007	H7N6
EPI_ISL_206387	2009	H7N4
EPI_ISL_83505	2007	H7N6
EPI_ISL_206386	2009	H7N6
EPI_ISL_7493	2002	H7N3
EPI_ISL_15722	2007	H7N3
EPI_ISL_8070	2002	H7N3
EPI_ISL_8071	2003	H7N3
EPI_ISL_206391	2009	H7N1
EPI_ISL_8072	2004	H7N3
CY095538	2004	H7N3
EPI_ISL_173625	2013	H7N9
EPI_ISL_17655600	2021	H7N7
EPI_ISL_17655603	2021	H7N7
CY095546	2002	H7N3
EPI_ISL_4032093	2015	H7N9
CY095554	2003	H7N3
EPI_ISL_4032094	2015	H7N9
EPI_ISL_157286	2013	H7N9
EPI_ISL_157284	2013	H7N9
EPI_ISL_157285	2013	H7N9
EPI_ISL_157290	2013	H7N9
EPI_ISL_238022	2012	H7N3
EPI_ISL_157294	2014	H7N9
EPI_ISL_157295	2014	H7N9
EPI_ISL_157292	2013	H7N9
EPI_ISL_157293	2013	H7N9
EPI_ISL_157296	2014	H7N9
EPI_ISL_18974553	2023	H7N6
EPI_ISL_140924	2013	H7N9
EPI_ISL_173693	2013	H7N9
EPI_ISL_190086	2013	H7N9
EPI_ISL_190087	2013	H7N9
EPI_ISL_190085	2013	H7N9
EPI_ISL_190088	2013	H7N9
EPI_ISL_82495	2006	H7N3
EPI_ISL_14886524	2021	H7N7
EPI_ISL_362149	2019	H7N7
EPI_ISL_157350	2014	H7N9
EPI_ISL_67238	2003	H7N7
EPI_ISL_173739	2009	H7N9
EPI_ISL_322178	2018	H7N3
EPI_ISL_353989	2019	H7N9
EPI_ISL_353991	2019	H7N9
EPI_ISL_353990	2019	H7N9
EPI_ISL_353984	2019	H7N9
EPI_ISL_353987	2019	H7N9
EPI_ISL_353986	2019	H7N9
EPI_ISL_353999	2019	H7N9
EPI_ISL_353993	2019	H7N9
EPI_ISL_141006	2013	H7N1
EPI_ISL_4056816	2020	H7N6
EPI_ISL_141007	2012	H7N1
EPI_ISL_141005	2011	H7N9
EPI_ISL_141010	2012	H7N1
EPI_ISL_141008	2013	H7N1
EPI_ISL_141009	2013	H7N1
EPI_ISL_141014	2012	H7N7
EPI_ISL_141015	2012	H7N7
EPI_ISL_141012	2012	H7N1
EPI_ISL_141013	2012	H7N1
EPI_ISL_141018	2012	H7N7
EPI_ISL_141019	2012	H7N7
EPI_ISL_141016	2011	H7N7
EPI_ISL_141017	2012	H7N7
EPI_ISL_239331	2016	H7N9
EPI_ISL_239330	2015	H7N9
EPI_ISL_239329	2016	H7N9
EPI_ISL_26339	2007	H7N7
EPI_ISL_239333	2016	H7N9
EPI_ISL_239332	2016	H7N9
EPI_ISL_198379	2014	H7N9
EPI_ISL_198378	2013	H7N9
EPI_ISL_198383	2013	H7N9
EPI_ISL_198382	2013	H7N9
EPI_ISL_198381	2013	H7N9
EPI_ISL_314829	2018	H7N3
EPI_ISL_198387	2013	H7N9
EPI_ISL_30669	2006	H7N3
EPI_ISL_198386	2013	H7N9
EPI_ISL_4056783	2020	H7N8
EPI_ISL_198385	2013	H7N9
EPI_ISL_141040	2004	H7N7
EPI_ISL_198384	2013	H7N9
EPI_ISL_156966	2008	H7N3
EPI_ISL_198391	2013	H7N9
EPI_ISL_198390	2013	H7N9
EPI_ISL_3663327	2021	H7N3
EPI_ISL_3663325	2021	H7N3
EPI_ISL_198395	2013	H7N9
EPI_ISL_198394	2013	H7N9
EPI_ISL_198393	2013	H7N9
EPI_ISL_198399	2013	H7N9
EPI_ISL_198396	2013	H7N9
EPI_ISL_26367	2008	H7N7
EPI_ISL_26368	2005	H7N7
EPI_ISL_198402	2013	H7N9
EPI_ISL_26369	2003	H7N7
EPI_ISL_198401	2013	H7N9
EPI_ISL_198406	2014	H7N9
EPI_ISL_198404	2014	H7N9
EPI_ISL_198408	2014	H7N9
EPI_ISL_198418	2014	H7N9
EPI_ISL_706194	2019	H7N3
EPI_ISL_198416	2014	H7N9
EPI_ISL_198421	2014	H7N9
EPI_ISL_198427	2014	H7N9
EPI_ISL_198430	2014	H7N9
EPI_ISL_198429	2014	H7N9
EPI_ISL_198428	2014	H7N9
EPI_ISL_18900489	2019	H7N7
EPI_ISL_157487	2013	H7N9
EPI_ISL_19293716	2012	H7N7
EPI_ISL_19293715	2008	H7N7
EPI_ISL_173879	2012	H7N1
EPI_ISL_173882	2011	H7N2
EPI_ISL_70556	2007	H7N3
EPI_ISL_234410	2005	H7N3
EPI_ISL_70573	2008	H7N3
EPI_ISL_70583	2006	H7N3
EPI_ISL_309223	2017	H7N3
EPI_ISL_173884	2011	H7N7
EPI_ISL_26430	2002	H7N1
EPI_ISL_173885	2011	H7
EPI_ISL_120870	2011	H7N3
EPI_ISL_173891	2012	H7N7
EPI_ISL_120882	2011	H7N3
EPI_ISL_4071216	2019	H7N3
EPI_ISL_173894	2012	H7
EPI_ISL_67397	2003	H7N2
EPI_ISL_14835565	2021	H7N3
EPI_ISL_67396	2003	H7N2
EPI_ISL_173892	2012	H7N7
EPI_ISL_173893	2012	H7N7
EPI_ISL_1865	2000	H7N2
EPI_ISL_378709	2017	H7N9
EPI_ISL_378708	2017	H7N9
EPI_ISL_378711	2017	H7N9
EPI_ISL_378710	2017	H7N9
EPI_ISL_378705	2017	H7N9
EPI_ISL_378704	2017	H7N9
EPI_ISL_378707	2017	H7N9
EPI_ISL_378706	2017	H7N9
EPI_ISL_378717	2017	H7N9
EPI_ISL_378716	2017	H7N9
EPI_ISL_378713	2017	H7N9
EPI_ISL_378712	2017	H7N9
EPI_ISL_378715	2017	H7N9
EPI_ISL_378724	2017	H7N9
EPI_ISL_378726	2017	H7N9
EPI_ISL_141158	2013	H7N9
EPI_ISL_141159	2013	H7N9
EPI_ISL_206699	2013	H7N9
EPI_ISL_141162	2013	H7N9
EPI_ISL_206698	2013	H7N9
EPI_ISL_141163	2013	H7N9
EPI_ISL_141161	2013	H7N9
EPI_ISL_206703	2013	H7N9
EPI_ISL_141166	2013	H7N9
EPI_ISL_206702	2013	H7N9
EPI_ISL_141167	2013	H7N9
EPI_ISL_141164	2013	H7N9
EPI_ISL_141165	2013	H7N9
EPI_ISL_206707	2013	H7N9
EPI_ISL_206706	2013	H7N9
EPI_ISL_141171	2013	H7N9
EPI_ISL_206705	2013	H7N9
EPI_ISL_141168	2013	H7N9
EPI_ISL_206704	2013	H7N9
EPI_ISL_141174	2013	H7N9
EPI_ISL_206710	2013	H7N9
EPI_ISL_141178	2013	H7N9
EPI_ISL_141176	2013	H7N9
EPI_ISL_141177	2013	H7N9
EPI_ISL_141182	2013	H7N9
EPI_ISL_141183	2013	H7N9
EPI_ISL_108412	2006	H7N1
EPI_ISL_173948	2013	H7N9
EPI_ISL_141186	2013	H7N9
EPI_ISL_141187	2013	H7N9
EPI_ISL_141184	2013	H7N9
EPI_ISL_141185	2013	H7N9
EPI_ISL_141189	2013	H7N9
EPI_ISL_133001	2008	H7N9
EPI_ISL_280466	2017	H7N9
EPI_ISL_280467	2017	H7N9
EPI_ISL_157594	2014	H7N9
EPI_ISL_157592	2014	H7N9
EPI_ISL_18974394	2023	H7N6
EPI_ISL_206751	2013	H7N9
EPI_ISL_18974396	2023	H7N6
EPI_ISL_206749	2013	H7N9
EPI_ISL_206752	2013	H7N9
EPI_ISL_188959	2015	H7N3
EPI_ISL_165811	2010	H7N9
EPI_ISL_190391	2013	H7N9
EPI_ISL_165812	2012	H7N9
EPI_ISL_190395	2013	H7N9
EPI_ISL_190392	2013	H7N9
EPI_ISL_4056966	2020	H7N6
EPI_ISL_190393	2013	H7N9
EPI_ISL_190398	2013	H7N9
EPI_ISL_190396	2013	H7N9
EPI_ISL_190403	2013	H7N9
EPI_ISL_190413	2013	H7N9
EPI_ISL_190417	2013	H7N9
EPI_ISL_223199	2014	H7N2
EPI_ISL_370662	2003	H7N1
EPI_ISL_370664	2007	H7N7
EPI_ISL_370667	2004	H7N7
EPI_ISL_206847	2015	H7N9
EPI_ISL_206846	2014	H7N9
EPI_ISL_206851	2015	H7N9
EPI_ISL_206850	2014	H7N9
EPI_ISL_206849	2014	H7N9
EPI_ISL_19366657	2019	H7N3
EPI_ISL_206855	2014	H7N9
EPI_ISL_157702	2014	H7N9
EPI_ISL_206854	2014	H7N9
EPI_ISL_206853	2014	H7N9
EPI_ISL_206852	2014	H7N9
EPI_ISL_19366670	2018	H7N3
EPI_ISL_141323	2002	H7N1
EPI_ISL_198671	2014	H7N9
EPI_ISL_198670	2014	H7N9
EPI_ISL_198675	2014	H7N9
EPI_ISL_198674	2014	H7N9
EPI_ISL_18983219	2023	H7N6
EPI_ISL_18983218	2023	H7N6
EPI_ISL_18983221	2023	H7N6
EPI_ISL_198679	2014	H7N9
EPI_ISL_18983220	2023	H7N6
EPI_ISL_198678	2014	H7N9
EPI_ISL_83988	2003	H7N7
EPI_ISL_18983223	2023	H7N6
EPI_ISL_198677	2014	H7N9
EPI_ISL_198676	2014	H7N9
EPI_ISL_18983225	2024	H7N6
EPI_ISL_19366818	2018	H7N3
EPI_ISL_18983224	2023	H7N6
EPI_ISL_198682	2014	H7N9
EPI_ISL_19366864	2016	H7N3
EPI_ISL_83995	2003	H7N7
EPI_ISL_19366562	2023	H7N3
EPI_ISL_198687	2014	H7N9
EPI_ISL_198686	2014	H7N9
EPI_ISL_83996	2003	H7N7
EPI_ISL_198685	2014	H7N9
EPI_ISL_19366575	2023	H7N3
EPI_ISL_198684	2014	H7N9
EPI_ISL_19366549	2021	H7N3
EPI_ISL_18983169	2023	H7N6
EPI_ISL_19366643	2022	H7N3
EPI_ISL_84001	2003	H7N7
EPI_ISL_18983168	2023	H7N6
EPI_ISL_198690	2014	H7N9
EPI_ISL_304280	2015	H7N3
EPI_ISL_84000	2003	H7N7
EPI_ISL_18983171	2023	H7N6
EPI_ISL_198689	2014	H7N9
EPI_ISL_84003	2003	H7N7
EPI_ISL_18983170	2023	H7N6
EPI_ISL_84002	2003	H7N7
EPI_ISL_18983173	2023	H7N6
EPI_ISL_124203	2012	H7N3
EPI_ISL_84005	2003	H7N7
EPI_ISL_198694	2014	H7N9
EPI_ISL_84004	2003	H7N7
EPI_ISL_18983175	2023	H7N6
EPI_ISL_198693	2014	H7N9
EPI_ISL_198692	2014	H7N9
EPI_ISL_124205	2012	H7N3
EPI_ISL_84006	2003	H7N7
EPI_ISL_18983177	2023	H7N6
EPI_ISL_198699	2014	H7N9
EPI_ISL_18983176	2023	H7N6
EPI_ISL_198698	2014	H7N9
EPI_ISL_124204	2012	H7N3
EPI_ISL_198696	2014	H7N9
EPI_ISL_198703	2014	H7N9
EPI_ISL_198702	2014	H7N9
EPI_ISL_304437	2015	H7N3
EPI_ISL_198701	2014	H7N9
EPI_ISL_19367013	2023	H7N3
EPI_ISL_84015	2003	H7N7
EPI_ISL_19367039	2009	H7N3
EPI_ISL_198706	2014	H7N9
EPI_ISL_198705	2014	H7N9
EPI_ISL_198704	2014	H7N9
EPI_ISL_198711	2014	H7N9
EPI_ISL_19367001	2021	H7N3
EPI_ISL_84021	2003	H7N7
EPI_ISL_198710	2014	H7N9
EPI_ISL_19367110	2014	H7N3
EPI_ISL_198709	2014	H7N9
EPI_ISL_198708	2014	H7N9
EPI_ISL_198715	2014	H7N9
EPI_ISL_198714	2014	H7N9
EPI_ISL_304623	2015	H7N3
EPI_ISL_198713	2014	H7N9
EPI_ISL_304616	2015	H7N3
EPI_ISL_198712	2014	H7N9
EPI_ISL_304628	2015	H7N3
EPI_ISL_84026	2003	H7N7
EPI_ISL_198719	2014	H7N9
EPI_ISL_198718	2014	H7N9
EPI_ISL_84028	2003	H7N7
EPI_ISL_198717	2014	H7N9
EPI_ISL_198716	2014	H7N9
EPI_ISL_304629	2015	H7N3
EPI_ISL_198723	2015	H7N9
EPI_ISL_370421	2015	H7N3
EPI_ISL_198722	2015	H7N9
EPI_ISL_198721	2015	H7N9
EPI_ISL_198720	2014	H7N9
EPI_ISL_198726	2015	H7N9
EPI_ISL_198725	2015	H7N9
EPI_ISL_198724	2015	H7N9
EPI_ISL_198731	2015	H7N9
EPI_ISL_198730	2015	H7N9
EPI_ISL_157771	2014	H7N9
EPI_ISL_198729	2015	H7N9
EPI_ISL_198728	2015	H7N9
EPI_ISL_198735	2015	H7N9
EPI_ISL_198734	2015	H7N9
EPI_ISL_198733	2015	H7N9
EPI_ISL_198732	2015	H7N9
EPI_ISL_198739	2015	H7N9
EPI_ISL_198738	2015	H7N9
EPI_ISL_198737	2015	H7N9
EPI_ISL_198736	2015	H7N9
EPI_ISL_198743	2015	H7N9
EPI_ISL_198741	2015	H7N9
EPI_ISL_198740	2015	H7N9
EPI_ISL_198747	2015	H7N9
EPI_ISL_198746	2015	H7N9
EPI_ISL_198745	2015	H7N9
EPI_ISL_198744	2015	H7N9
EPI_ISL_198750	2015	H7N9
EPI_ISL_198749	2015	H7N9
EPI_ISL_198748	2015	H7N9
EPI_ISL_19204423	2013	H7N7
EPI_ISL_75883	2009	H7N6
EPI_ISL_370420	2017	H7N3
EPI_ISL_75885	2009	H7N6
EPI_ISL_19204424	2015	H7N2
EPI_ISL_256109	2017	H7N9
EPI_ISL_75887	2009	H7N6
EPI_ISL_256108	2017	H7N9
EPI_ISL_75886	2009	H7N6
EPI_ISL_75888	2009	H7N6
EPI_ISL_19204438	2020	H7N1
EPI_ISL_19204433	2022	H7N7
EPI_ISL_379013	2010	H7N7
EPI_ISL_379012	2010	H7N7
EPI_ISL_379015	2015	H7N7
EPI_ISL_379011	2015	H7N7
EPI_ISL_370417	2017	H7N3
EPI_ISL_2188	2000	H7
EPI_ISL_10401	2004	H7N7
EPI_ISL_10402	2004	H7N7
EPI_ISL_10403	2004	H7N7
EPI_ISL_182438	2014	H7N9
EPI_ISL_10404	2004	H7N7
EPI_ISL_182439	2014	H7N9
EPI_ISL_10405	2004	H7N7
EPI_ISL_10406	2004	H7N4
EPI_ISL_141482	2013	H7N9
EPI_ISL_141483	2013	H7N9
EPI_ISL_297143	2015	H7N9
EPI_ISL_379084	2014	H7N7
EPI_ISL_256214	2016	H7N9
EPI_ISL_370419	2017	H7N3
EPI_ISL_190691	2015	H7N9
EPI_ISL_190692	2015	H7N9
EPI_ISL_190693	2015	H7N9
EPI_ISL_370418	2017	H7N3
EPI_ISL_198913	2015	H7N9
EPI_ISL_67865	2002	H7N7
EPI_ISL_67870	2002	H7N7
EPI_ISL_379226	2015	H7N3
EPI_ISL_379241	2016	H7N3
EPI_ISL_379242	2015	H7N3
EPI_ISL_141601	2013	H7N9
EPI_ISL_167711	2014	H7N3
EPI_ISL_225531	2016	H7N3
EPI_ISL_14870985	2020	H7N7
EPI_ISL_10541	2006	H7N2
EPI_ISL_10542	2006	H7N2
EPI_ISL_225533	2016	H7N3
EPI_ISL_280892	2017	H7N9
EPI_ISL_225568	2016	H7N3
EPI_ISL_280893	2017	H7N9
EPI_ISL_280894	2017	H7N9
EPI_ISL_225575	2016	H7N3
EPI_ISL_280901	2017	H7N9
EPI_ISL_225577	2016	H7N3
EPI_ISL_225576	2016	H7N3
EPI_ISL_198986	2015	H7N9
EPI_ISL_226058	2016	H7N3
EPI_ISL_141641	2010	H7N6
EPI_ISL_67914	2002	H7N2
EPI_ISL_198988	2015	H7N9
EPI_ISL_256345	2015	H7N7
EPI_ISL_226057	2016	H7N3
EPI_ISL_149858	2010	H7N1
EPI_ISL_149862	2010	H7N1
EPI_ISL_504968	2019	H7N3
EPI_ISL_128317	2012	H7N3
EPI_ISL_149869	2010	H7N1
EPI_ISL_239994	2016	H7N9
EPI_ISL_149895	2009	H7N1
EPI_ISL_174476	2009	H7N2
EPI_ISL_16209268	2022	H7N3
EPI_ISL_16209267	2022	H7N3
EPI_ISL_174489	2014	H7N9
EPI_ISL_174514	2015	H7N9
EPI_ISL_199090	2015	H7N9
EPI_ISL_174513	2015	H7N9
EPI_ISL_166324	2013	H7N9
EPI_ISL_223673	2015	H7N9
EPI_ISL_223680	2015	H7N9
EPI_ISL_18886	2002	H7N1
EPI_ISL_338377	2017	H7N9
EPI_ISL_338379	2017	H7N9
EPI_ISL_338378	2017	H7N9
EPI_ISL_199121	2015	H7N9
EPI_ISL_16209266	2022	H7N3
EPI_ISL_436691	2017	H7N9
EPI_ISL_18901	2007	H7
EPI_ISL_18983159	2023	H7N6
EPI_ISL_18983161	2023	H7N6
EPI_ISL_18983164	2023	H7N6
EPI_ISL_18983167	2023	H7N6
EPI_ISL_199133	2015	H7N9
EPI_ISL_18983166	2023	H7N6
EPI_ISL_436711	2017	H7N9
EPI_ISL_133600	2010	H7N7
EPI_ISL_436706	2017	H7N9
EPI_ISL_18983109	2023	H7N6
EPI_ISL_215535	2013	H7N9
EPI_ISL_215534	2014	H7N9
EPI_ISL_18983125	2023	H7N6
EPI_ISL_215549	2014	H7N4
EPI_ISL_16209265	2022	H7N3
EPI_ISL_150022	2002	H7N9
EPI_ISL_150026	2002	H7N7
EPI_ISL_150027	2002	H7N7
EPI_ISL_133643	2011	H7N8
EPI_ISL_150025	2003	H7N7
EPI_ISL_150033	2002	H7N7
EPI_ISL_199203	2014	H7N9
EPI_ISL_379428	2017	H7N6
EPI_ISL_199202	2014	H7N9
EPI_ISL_166435	2014	H7N9
EPI_ISL_141856	2013	H7N9
EPI_ISL_16209264	2022	H7N3
EPI_ISL_150055	2002	H7N7
EPI_ISL_379427	2017	H7N6
EPI_ISL_141870	2013	H7N9
EPI_ISL_141871	2013	H7N9
EPI_ISL_141874	2013	H7N9
EPI_ISL_141872	2013	H7N9
EPI_ISL_141873	2013	H7N9
EPI_ISL_84550	2007	H7N2
EPI_ISL_445002	2019	H7N4
EPI_ISL_199246	2015	H7N9
EPI_ISL_445001	2019	H7N4
EPI_ISL_16209255	2022	H7N3
EPI_ISL_256599	2017	H7N9
EPI_ISL_141911	2013	H7N9
EPI_ISL_84564	2005	H7N7
EPI_ISL_84571	2005	H7N7
EPI_ISL_16209254	2022	H7N3
EPI_ISL_150126	2013	H7N7
EPI_ISL_16209253	2022	H7N3
EPI_ISL_199285	2015	H7N9
EPI_ISL_9251569	2021	H7N8
EPI_ISL_16209252	2022	H7N3
EPI_ISL_16209251	2022	H7N3
EPI_ISL_215688	2016	H7N9
EPI_ISL_199313	2015	H7N9
EPI_ISL_60058	2008	H7N1
EPI_ISL_16209263	2022	H7N3
EPI_ISL_16209262	2022	H7N3
EPI_ISL_445093	2019	H7N4
EPI_ISL_445089	2019	H7N4
EPI_ISL_16209261	2022	H7N3
EPI_ISL_19115	2005	H7N2
EPI_ISL_19116	2005	H7N2
EPI_ISL_19117	2005	H7N2
EPI_ISL_19118	2005	H7N2
EPI_ISL_19119	2005	H7N2
EPI_ISL_19120	2005	H7N2
EPI_ISL_19121	2005	H7N2
EPI_ISL_19122	2005	H7N2
EPI_ISL_19123	2005	H7N2
EPI_ISL_19124	2005	H7N2
EPI_ISL_19125	2005	H7N2
EPI_ISL_68279	2003	H7N7
EPI_ISL_19126	2005	H7N2
EPI_ISL_19127	2005	H7N2
EPI_ISL_2743	2000	H7N1
EPI_ISL_19128	2005	H7N2
EPI_ISL_68280	2003	H7N7
EPI_ISL_19129	2005	H7N2
EPI_ISL_2745	2000	H7N1
EPI_ISL_68283	2003	H7N7
EPI_ISL_68282	2003	H7N7
EPI_ISL_19131	2005	H7N2
EPI_ISL_18910108	2024	H7N7
EPI_ISL_18910109	2024	H7N7
EPI_ISL_68287	2003	H7N7
EPI_ISL_314052	2017	H7N9
EPI_ISL_379589	2014	H7N9
EPI_ISL_379588	2015	H7N9
EPI_ISL_314053	2017	H7N9
EPI_ISL_314054	2017	H7N9
EPI_ISL_379591	2014	H7N9
EPI_ISL_314055	2017	H7N9
EPI_ISL_379590	2014	H7N9
EPI_ISL_314050	2017	H7N6
EPI_ISL_379587	2014	H7N9
EPI_ISL_314051	2017	H7N9
EPI_ISL_379586	2016	H7N9
EPI_ISL_68299	2003	H7N7
EPI_ISL_314056	2017	H7N9
EPI_ISL_379593	2016	H7N9
EPI_ISL_16209260	2022	H7N3
EPI_ISL_379592	2014	H7N9
EPI_ISL_314057	2017	H7N9
EPI_ISL_379594	2013	H7N9
EPI_ISL_68309	2003	H7N7
EPI_ISL_68308	2003	H7N7
EPI_ISL_142042	2013	H7N9
EPI_ISL_142043	2013	H7N9
EPI_ISL_142041	2013	H7N9
EPI_ISL_142044	2013	H7N9
EPI_ISL_142045	2013	H7N9
EPI_ISL_68325	2003	H7N7
EPI_ISL_68324	2003	H7N7
EPI_ISL_2789	2003	H7N7
EPI_ISL_68327	2003	H7N7
EPI_ISL_68326	2003	H7N7
EPI_ISL_379629	2017	H7N9
EPI_ISL_68329	2003	H7N7
EPI_ISL_16209259	2022	H7N3
EPI_ISL_379628	2017	H7N9
EPI_ISL_379631	2017	H7N9
EPI_ISL_379630	2017	H7N9
EPI_ISL_68333	2003	H7N7
EPI_ISL_379627	2017	H7N9
EPI_ISL_379626	2017	H7N9
EPI_ISL_68334	2003	H7N7
EPI_ISL_379637	2017	H7N9
EPI_ISL_379636	2017	H7N9
EPI_ISL_379639	2017	H7N9
EPI_ISL_379638	2017	H7N9
EPI_ISL_379633	2017	H7N9
EPI_ISL_68341	2003	H7N7
EPI_ISL_379632	2017	H7N9
EPI_ISL_68340	2003	H7N7
EPI_ISL_379635	2017	H7N9
EPI_ISL_68343	2003	H7N7
EPI_ISL_379634	2017	H7N9
EPI_ISL_68342	2003	H7N7
EPI_ISL_379645	2017	H7N9
EPI_ISL_379644	2017	H7N9
EPI_ISL_379647	2017	H7N9
EPI_ISL_68347	2003	H7N7
EPI_ISL_379646	2017	H7N9
EPI_ISL_142073	2013	H7N9
EPI_ISL_68346	2003	H7N7
EPI_ISL_379641	2017	H7N9
EPI_ISL_68349	2003	H7N7
EPI_ISL_379640	2017	H7N9
EPI_ISL_68348	2003	H7N7
EPI_ISL_379643	2017	H7N9
EPI_ISL_68351	2003	H7N7
EPI_ISL_379642	2017	H7N9
EPI_ISL_68350	2003	H7N7
EPI_ISL_379653	2017	H7N9
EPI_ISL_2816	2001	H7N7
EPI_ISL_379652	2017	H7N9
EPI_ISL_379655	2017	H7N9
EPI_ISL_379654	2017	H7N9
EPI_ISL_379649	2017	H7N9
EPI_ISL_379648	2017	H7N9
EPI_ISL_379651	2017	H7N9
EPI_ISL_379650	2017	H7N9
EPI_ISL_16209258	2022	H7N3
EPI_ISL_379661	2017	H7N9
EPI_ISL_379660	2017	H7N9
EPI_ISL_379663	2017	H7N9
EPI_ISL_379662	2017	H7N9
EPI_ISL_379657	2017	H7N9
EPI_ISL_379656	2017	H7N9
EPI_ISL_379658	2017	H7N9
EPI_ISL_379669	2017	H7N9
EPI_ISL_379671	2017	H7N9
EPI_ISL_16209257	2022	H7N3
EPI_ISL_4057897	2020	H7N6
EPI_ISL_379665	2017	H7N9
EPI_ISL_379664	2017	H7N9
EPI_ISL_502559	2004	H7N2
EPI_ISL_379677	2017	H7N9
EPI_ISL_502558	2004	H7N2
EPI_ISL_379676	2017	H7N9
EPI_ISL_502557	2004	H7N2
EPI_ISL_379679	2017	H7N9
EPI_ISL_502556	2004	H7N2
EPI_ISL_379678	2018	H7N9
EPI_ISL_502555	2004	H7N2
EPI_ISL_379673	2017	H7N9
EPI_ISL_379672	2017	H7N9
EPI_ISL_502553	2004	H7N2
EPI_ISL_379675	2017	H7N9
EPI_ISL_379674	2017	H7N9
EPI_ISL_502562	2004	H7N2
EPI_ISL_379680	2018	H7N2
EPI_ISL_16209256	2022	H7N3
EPI_ISL_502561	2004	H7N2
EPI_ISL_502560	2004	H7N2
EPI_ISL_297772	2017	H7N9
EPI_ISL_297773	2017	H7N9
EPI_ISL_297774	2017	H7N9
EPI_ISL_297775	2015	H7N9
EPI_ISL_297776	2017	H7N9
EPI_ISL_699199	2017	H7N9
EPI_ISL_699196	2017	H7N9
EPI_ISL_129880	2012	H7N3
EPI_ISL_138239	2006	H7N3
EPI_ISL_327178	2018	H7N3
EPI_ISL_699211	2017	H7N9
EPI_ISL_327629	2016	H7N3
EPI_ISL_328157	2017	H7N3
EPI_ISL_160999	2009	H7N3
EPI_ISL_699212	2017	H7N9
EPI_ISL_502602	2016	H7N7
EPI_ISL_161003	2009	H7N3
EPI_ISL_327464	2017	H7N3
EPI_ISL_502610	2017	H7N5
EPI_ISL_158548	2012	H7N1
EPI_ISL_2905	2004	H7
EPI_ISL_327473	2017	H7N3
EPI_ISL_125792	2010	H7N5
EPI_ISL_68448	2000	H7N1
EPI_ISL_2914	2003	H7
EPI_ISL_699241	2017	H7N9
EPI_ISL_327474	2017	H7N3
EPI_ISL_142187	2013	H7N9
EPI_ISL_329001	2010	H7N3
EPI_ISL_150019	2000	H7N3
EPI_ISL_11114	2003	H7N7
EPI_ISL_68417	2000	H7N3
EPI_ISL_3548	2000	H7N3
EPI_ISL_142188	2013	H7N9
EPI_ISL_267189	2010	H7N3
EPI_ISL_267268	2013	H7N3
EPI_ISL_267389	2014	H7N3
EPI_ISL_158591	2012	H7N7
EPI_ISL_18593866	2023	H7N3
EPI_ISL_158594	2012	H7N7
EPI_ISL_391797	2002	H7N3
EPI_ISL_158593	2012	H7N7
EPI_ISL_391796	2002	H7N3
EPI_ISL_391799	2002	H7N3
EPI_ISL_387971	2016	H7N9
EPI_ISL_391795	2002	H7N3
EPI_ISL_240520	2016	H7N9
EPI_ISL_273301	2016	H7N9
EPI_ISL_273302	2016	H7N9
EPI_ISL_699295	2016	H7N9
AY338460	2000	H7N3
EPI_ISL_387994	2018	H7N6
EPI_ISL_379813	2017	H7N6
EPI_ISL_379815	2017	H7N6
EPI_ISL_125859	2008	H7N9
EPI_ISL_379814	2017	H7N6
EPI_ISL_125860	2010	H7N1
EPI_ISL_65671	2004	H7N3
EPI_ISL_27584	2005	H7N2
EPI_ISL_27585	2005	H7N2
EPI_ISL_273350	2017	H7N9
EPI_ISL_273351	2017	H7N9
EPI_ISL_65670	2004	H7N3
EPI_ISL_17982441	2023	H7N3
EPI_ISL_25495	2002	H7N3
EPI_ISL_25497	2002	H7N3
EPI_ISL_248778	2017	H7N9
EPI_ISL_273352	2017	H7N9
EPI_ISL_273354	2017	H7N9
EPI_ISL_76065	2003	H7N3
EPI_ISL_76064	2001	H7N3
EPI_ISL_76067	2004	H7N3
EPI_ISL_76066	2003	H7N3
EPI_ISL_330710	2017	H7N9
EPI_ISL_76068	2004	H7N3
EPI_ISL_93033	2004	H7N3
EPI_ISL_93032	2004	H7N3
EPI_ISL_93035	2004	H7N3
EPI_ISL_93034	2004	H7N3
EPI_ISL_93036	2005	H7N3
EPI_ISL_18868901	2024	H7N3
EPI_ISL_18059681	2020	H7N3
EPI_ISL_16216120	2020	H7N3
EPI_ISL_31504	2001	H7N3
EPI_ISL_31505	2003	H7N3
EPI_ISL_248792	2014	H7N9
EPI_ISL_31507	2004	H7N3
EPI_ISL_31508	2004	H7N3
EPI_ISL_330712	2017	H7N9
EPI_ISL_31510	2004	H7N3
EPI_ISL_707540	2016	H7N7
EPI_ISL_31511	2004	H7N3
EPI_ISL_707541	2017	H7N9
EPI_ISL_31512	2004	H7N3
EPI_ISL_248796	2016	H7N9
EPI_ISL_31513	2004	H7N3
EPI_ISL_31514	2004	H7N3
EPI_ISL_31515	2004	H7N3
EPI_ISL_240610	2016	H7N7
EPI_ISL_31516	2004	H7N3
EPI_ISL_189988	2008	H7N3
EPI_ISL_77444	2006	H7N3
EPI_ISL_331289	2018	H7N3
EPI_ISL_240614	2016	H7N7
EPI_ISL_331290	2018	H7N3
EPI_ISL_19226421	2005	H7N3
EPI_ISL_19226295	2005	H7N3
EPI_ISL_19226241	2005	H7N3
EPI_ISL_19226240	2005	H7N3
EPI_ISL_19226242	2005	H7N3
EPI_ISL_150511	2009	H7N9
EPI_ISL_19226262	2018	H7N3
EPI_ISL_150514	2011	H7N9
EPI_ISL_150515	2011	H7N9
EPI_ISL_150512	2009	H7N9
EPI_ISL_248816	2017	H7N9
EPI_ISL_150513	2011	H7N9
EPI_ISL_150523	2011	H7N9
EPI_ISL_257022	2017	H7N9
EPI_ISL_19226259	2018	H7N3
EPI_ISL_224262	2003	H7N7
EPI_ISL_224261	2001	H7N7
EPI_ISL_224260	2013	H7N7
EPI_ISL_379919	2009	H7N9
EPI_ISL_257050	2015	H7N1
EPI_ISL_257049	2015	H7N1
EPI_ISL_257048	2015	H7N9
EPI_ISL_257071	2015	H7N1
EPI_ISL_248886	2017	H7N9
EPI_ISL_699443	2017	H7N9
EPI_ISL_257087	2015	H7N5
EPI_ISL_257090	2015	H7N9
EPI_ISL_257095	2015	H7N1
EPI_ISL_699468	2017	H7N9
EPI_ISL_371789	2011	H7N2
EPI_ISL_19226266	2005	H7N3
EPI_ISL_19226327	2018	H7N3
EPI_ISL_4056412	2020	H7N3
EPI_ISL_399425	2011	H7N3
EPI_ISL_699482	2017	H7N9
EPI_ISL_399732	2014	H7N3
EPI_ISL_699498	2017	H7N9
EPI_ISL_699497	2017	H7N9
EPI_ISL_502881	2018	H7N9
EPI_ISL_19180877	2024	H7N7
EPI_ISL_19180879	2024	H7N4
EPI_ISL_707686	2017	H7N9
EPI_ISL_707687	2016	H7N9
EPI_ISL_19180884	2024	H7
EPI_ISL_399731	2011	H7N3
EPI_ISL_11489	2006	H7N3
EPI_ISL_19180880	2024	H7N5
EPI_ISL_150646	2009	H7N9
EPI_ISL_19180881	2024	H7N7
EPI_ISL_19180882	2024	H7N7
EPI_ISL_191604	2015	H7N7
EPI_ISL_19180883	2024	H7N7
EPI_ISL_150648	2009	H7N9
EPI_ISL_699505	2017	H7N9
EPI_ISL_19180889	2024	H7N7
EPI_ISL_371849	2018	H7N7
EPI_ISL_371848	2018	H7N7
EPI_ISL_11490	2006	H7N3
EPI_ISL_167056	2014	H7N1
EPI_ISL_167057	2014	H7N7
EPI_ISL_257179	2011	H7N7
EPI_ISL_257177	2010	H7N4
EPI_ISL_257176	2011	H7N1
EPI_ISL_699562	2017	H7N9
EPI_ISL_699561	2017	H7N9
EPI_ISL_85159	2009	H7N7
EPI_ISL_175282	2015	H7N9
EPI_ISL_109745	2010	H7N7
EPI_ISL_175283	2015	H7N9
EPI_ISL_19633	2003	H7N7
EPI_ISL_175280	2015	H7N9
EPI_ISL_175281	2015	H7N9
EPI_ISL_175286	2015	H7N9
EPI_ISL_175287	2015	H7N9
EPI_ISL_175284	2015	H7N9
EPI_ISL_175285	2015	H7N9
EPI_ISL_12303	2006	H7N3
EPI_ISL_240829	2017	H7N9
EPI_ISL_699598	2016	H7N9
EPI_ISL_19131876	2023	H7N4
EPI_ISL_503006	2019	H7N7
EPI_ISL_16413	2006	H7N3
EPI_ISL_65673	2004	H7N3
EPI_ISL_65674	2004	H7N3
EPI_ISL_249099	2014	H7N9
EPI_ISL_249098	2014	H7N9
EPI_ISL_14835758	2021	H7N3
EPI_ISL_249096	2014	H7N9
EPI_ISL_249103	2014	H7N9
EPI_ISL_249101	2014	H7N9
EPI_ISL_249107	2014	H7N9
EPI_ISL_14835759	2021	H7N3
EPI_ISL_249106	2014	H7N9
EPI_ISL_191763	2015	H7N7
EPI_ISL_249104	2014	H7N9
EPI_ISL_249111	2017	H7N9
EPI_ISL_249110	2017	H7N9
EPI_ISL_249109	2017	H7N9
EPI_ISL_191764	2015	H7N7
EPI_ISL_249108	2017	H7N9
EPI_ISL_14835757	2021	H7N3
EPI_ISL_249115	2017	H7N9
EPI_ISL_249114	2016	H7N9
EPI_ISL_249113	2017	H7N9
EPI_ISL_249112	2017	H7N9
EPI_ISL_249119	2015	H7N9
EPI_ISL_249117	2015	H7N9
EPI_ISL_18983998	2023	H7N7
EPI_ISL_249116	2015	H7N9
EPI_ISL_249123	2015	H7N9
EPI_ISL_249122	2015	H7N9
EPI_ISL_249120	2015	H7N9
EPI_ISL_60707	2009	H7N7
EPI_ISL_249127	2015	H7N9
EPI_ISL_60708	2009	H7N7
EPI_ISL_249126	2015	H7N9
EPI_ISL_249125	2015	H7N9
EPI_ISL_249124	2015	H7N9
EPI_ISL_249131	2015	H7N9
EPI_ISL_249130	2015	H7N9
EPI_ISL_249129	2015	H7N9
EPI_ISL_249135	2016	H7N9
EPI_ISL_12627437	2019	H7N7
EPI_ISL_249134	2015	H7N9
EPI_ISL_249133	2015	H7N9
EPI_ISL_249132	2015	H7N9
EPI_ISL_249139	2016	H7N9
EPI_ISL_249138	2016	H7N9
EPI_ISL_249137	2016	H7N9
EPI_ISL_12627443	2019	H7N7
EPI_ISL_249136	2016	H7N9
EPI_ISL_12627444	2019	H7N7
EPI_ISL_249143	2016	H7N9
EPI_ISL_167222	2013	H7N9
EPI_ISL_249142	2016	H7N9
EPI_ISL_249140	2016	H7N9
EPI_ISL_14835760	2021	H7N3
EPI_ISL_167221	2013	H7N9
EPI_ISL_249147	2016	H7N9
EPI_ISL_249146	2016	H7N9
EPI_ISL_249145	2016	H7N9
EPI_ISL_249144	2016	H7N9
EPI_ISL_249151	2016	H7N9
EPI_ISL_249150	2016	H7N9
EPI_ISL_257341	2017	H7N9
EPI_ISL_249149	2016	H7N9
EPI_ISL_249148	2016	H7N9
EPI_ISL_3392	2001	H7N2
EPI_ISL_249154	2016	H7N9
EPI_ISL_3393	2001	H7N2
EPI_ISL_249153	2016	H7N9
EPI_ISL_3394	2002	H7N2
EPI_ISL_249152	2016	H7N9
EPI_ISL_3395	2002	H7N2
EPI_ISL_3397	2002	H7N2
EPI_ISL_224581	2016	H7N9
EPI_ISL_3399	2001	H7N2
EPI_ISL_3400	2001	H7N2
EPI_ISL_3406	2000	H7N2
EPI_ISL_3408	2001	H7N2
EPI_ISL_3409	2002	H7N2
EPI_ISL_159062	2013	H7N9
EPI_ISL_159063	2013	H7N9
EPI_ISL_3415	2002	H7N2
EPI_ISL_3417	2002	H7N2
EPI_ISL_159064	2013	H7N9
EPI_ISL_159070	2013	H7N9
EPI_ISL_159071	2013	H7N9
EPI_ISL_3421	2002	H7N2
EPI_ISL_3422	2002	H7N2
EPI_ISL_3423	2002	H7N2
EPI_ISL_503143	2019	H7N9
EPI_ISL_503142	2019	H7N9
EPI_ISL_503141	2019	H7N9
EPI_ISL_159072	2013	H7N9
EPI_ISL_159073	2013	H7N9
EPI_ISL_503147	2019	H7N9
EPI_ISL_393438	2018	H7N3
EPI_ISL_503144	2019	H7N9
EPI_ISL_33274	2006	H7N3
EPI_ISL_257410	2016	H7N9
EPI_ISL_257409	2016	H7N9
EPI_ISL_257415	2016	H7N7
EPI_ISL_257414	2016	H7N7
EPI_ISL_257413	2016	H7N7
EPI_ISL_93575	2011	H7N7
EPI_ISL_249236	2016	H7N9
EPI_ISL_77213	2008	H7N9
EPI_ISL_77212	2008	H7N9
EPI_ISL_82497	2007	H7N3
EPI_ISL_82500	2007	H7N3
EPI_ISL_82505	2006	H7N3
EPI_ISL_82504	2007	H7N3
EPI_ISL_273848	2017	H7N9
EPI_ISL_66120	2006	H7N3
EPI_ISL_82509	2006	H7N3
EPI_ISL_82510	2006	H7N3
EPI_ISL_180850	2006	H7N3
EPI_ISL_249282	2016	H7N9
EPI_ISL_249281	2016	H7N9
EPI_ISL_249280	2016	H7N9
EPI_ISL_273856	2016	H7N9
EPI_ISL_191942	2015	H7N7
EPI_ISL_314817	2018	H7N9
EPI_ISL_191941	2015	H7N7
EPI_ISL_180854	2006	H7N3
EPI_ISL_249295	2014	H7N9
EPI_ISL_249294	2014	H7N9
EPI_ISL_249299	2014	H7N9
EPI_ISL_28112	2005	H7N2
EPI_ISL_249298	2014	H7N9
EPI_ISL_28113	2005	H7N2
EPI_ISL_249297	2014	H7N9
EPI_ISL_249296	2014	H7N9
EPI_ISL_28115	2005	H7N2
EPI_ISL_249303	2017	H7N9
EPI_ISL_28116	2005	H7N2
EPI_ISL_249302	2017	H7N9
EPI_ISL_249301	2016	H7N9
EPI_ISL_28118	2005	H7N2
EPI_ISL_249300	2014	H7N9
EPI_ISL_28119	2005	H7N2
EPI_ISL_3543	2003	H7N7
EPI_ISL_249307	2017	H7N9
EPI_ISL_180853	2006	H7N3
EPI_ISL_3544	2003	H7N7
EPI_ISL_249306	2017	H7N9
EPI_ISL_180856	2006	H7N3
EPI_ISL_249305	2017	H7N9
EPI_ISL_28122	2005	H7N2
EPI_ISL_249304	2017	H7N9
EPI_ISL_180863	2006	H7N3
EPI_ISL_3547	2003	H7N7
EPI_ISL_180865	2006	H7N3
EPI_ISL_249310	2016	H7N9
EPI_ISL_3549	2003	H7N7
EPI_ISL_249309	2017	H7N9
EPI_ISL_3550	2003	H7N7
EPI_ISL_249308	2017	H7N9
EPI_ISL_175596	2014	H7N9
EPI_ISL_175597	2014	H7N9
EPI_ISL_175607	2013	H7N9
EPI_ISL_175605	2013	H7N9
EPI_ISL_224763	2013	H7N6
EPI_ISL_175609	2013	H7N9
EPI_ISL_175612	2014	H7N9
EPI_ISL_60937	2009	H7N9
EPI_ISL_339477	2017	H7N9
EPI_ISL_175634	2013	H7N9
EPI_ISL_175635	2013	H7N9
EPI_ISL_273943	2016	H7N9
EPI_ISL_175633	2013	H7N9
EPI_ISL_175638	2013	H7N9
EPI_ISL_175637	2013	H7N9
EPI_ISL_273948	2017	H7N9
EPI_ISL_175642	2013	H7N9
EPI_ISL_273949	2017	H7N9
EPI_ISL_273950	2017	H7N9
EPI_ISL_273951	2017	H7N9
EPI_ISL_175641	2013	H7N9
EPI_ISL_180873	2006	H7N3
EPI_ISL_273944	2016	H7N9
EPI_ISL_273945	2016	H7N9
EPI_ISL_273946	2016	H7N9
EPI_ISL_175644	2013	H7N9
EPI_ISL_230075	2015	H7N3
EPI_ISL_273947	2016	H7N9
EPI_ISL_175650	2013	H7N9
EPI_ISL_175651	2013	H7N9
EPI_ISL_282150	2017	H7N9
EPI_ISL_282151	2017	H7N9
EPI_ISL_175649	2013	H7N9
EPI_ISL_273952	2017	H7N9
EPI_ISL_273953	2017	H7N9
EPI_ISL_175652	2013	H7N9
EPI_ISL_19279630	2023	H7N7
EPI_ISL_282157	2017	H7N9
EPI_ISL_19279628	2023	H7N7
EPI_ISL_282158	2017	H7N9
EPI_ISL_19279629	2023	H7N7
EPI_ISL_282152	2017	H7N9
EPI_ISL_282153	2017	H7N9
EPI_ISL_282154	2017	H7N9
EPI_ISL_282164	2017	H7N9
EPI_ISL_282165	2017	H7N9
EPI_ISL_216626	2006	H7N4
EPI_ISL_503349	2019	H7N7
EPI_ISL_282166	2017	H7N9
EPI_ISL_142902	2013	H7N9
EPI_ISL_175671	2013	H7N9
EPI_ISL_142903	2013	H7N9
EPI_ISL_503344	2019	H7N7
EPI_ISL_142901	2013	H7N9
EPI_ISL_142906	2013	H7N9
EPI_ISL_175675	2013	H7N9
EPI_ISL_142904	2013	H7N9
EPI_ISL_175678	2013	H7N9
EPI_ISL_142910	2013	H7N9
EPI_ISL_282169	2016	H7N9
EPI_ISL_175679	2013	H7N9
EPI_ISL_142911	2013	H7N9
EPI_ISL_282170	2017	H7N9
EPI_ISL_85566	2001	H7N2
EPI_ISL_175682	2013	H7N9
EPI_ISL_142914	2013	H7N9
EPI_ISL_230079	2015	H7N3
EPI_ISL_175680	2013	H7N9
EPI_ISL_142912	2013	H7N9
EPI_ISL_142913	2013	H7N9
EPI_ISL_142919	2013	H7N9
EPI_ISL_175684	2013	H7N9
EPI_ISL_142916	2013	H7N9
EPI_ISL_142917	2013	H7N9
EPI_ISL_142922	2013	H7N9
EPI_ISL_142923	2013	H7N9
EPI_ISL_142921	2013	H7N9
EPI_ISL_142927	2013	H7N9
EPI_ISL_142930	2013	H7N9
EPI_ISL_142931	2013	H7N9
EPI_ISL_142928	2013	H7N9
EPI_ISL_142929	2013	H7N9
EPI_ISL_369369	2016	H7N3
EPI_ISL_142934	2013	H7N9
EPI_ISL_369368	2017	H7N3
EPI_ISL_372307	2017	H7N9
EPI_ISL_331347	2016	H7N2
EPI_ISL_142932	2013	H7N9
EPI_ISL_331346	2016	H7N1
EPI_ISL_142933	2013	H7N9
EPI_ISL_254693	2014	H7N3
EPI_ISL_254718	2015	H7N3
EPI_ISL_4072254	2016	H7N3
EPI_ISL_175708	2013	H7N9
EPI_ISL_175714	2013	H7N9
EPI_ISL_175715	2013	H7N9
EPI_ISL_254723	2016	H7N3
EPI_ISL_175712	2013	H7N9
EPI_ISL_175713	2013	H7N9
EPI_ISL_175718	2013	H7N9
EPI_ISL_175722	2013	H7N9
EPI_ISL_175723	2013	H7N9
EPI_ISL_254722	2015	H7N3
EPI_ISL_254720	2015	H7N3
EPI_ISL_254731	2015	H7N3
EPI_ISL_254735	2016	H7N3
EPI_ISL_254733	2016	H7N3
EPI_ISL_254739	2016	H7N3
EPI_ISL_230163	2014	H7N3
EPI_ISL_254738	2016	H7N3
EPI_ISL_230162	2014	H7N3
EPI_ISL_175730	2013	H7N9
EPI_ISL_254737	2016	H7N3
EPI_ISL_254736	2016	H7N3
EPI_ISL_254742	2016	H7N3
EPI_ISL_175729	2013	H7N9
EPI_ISL_230165	2014	H7N3
EPI_ISL_175734	2013	H7N9
EPI_ISL_175732	2013	H7N9
EPI_ISL_175733	2013	H7N9
EPI_ISL_230175	2014	H7N3
EPI_ISL_175738	2013	H7N9
EPI_ISL_254749	2015	H7N3
EPI_ISL_175739	2013	H7N9
EPI_ISL_175736	2013	H7N9
EPI_ISL_254755	2016	H7N3
EPI_ISL_254754	2016	H7N3
[truncated: 2,352 more rows]

## Sheet: Figure 1D
Event_ID	DATE	Serotype
233825	2018/2/3	H7N9 LPAI
233114	2018/1/7	H7N9 LPAI
233903	2017/12/25	H7N4 LPAI
232345	2017/11/21	H7N9 HPAI
230803	2017/9/3	H7N9 LPAI
230645	2017/8/27	H7N9 LPAI
230424	2017/8/9	H7N9 LPAI
230425	2017/8/7	H7N9 LPAI
230426	2017/8/7	H7N9 LPAI
230423	2017/7/19	H7N9 LPAI
229485	2017/7/12	H7N9 LPAI
228772	2017/6/23	H7N9 LPAI
228843	2017/6/23	H7N9 LPAI
229277	2017/6/23	H7N9 LPAI
228773	2017/6/22	H7N9 LPAI
228770	2017/6/21	H7N9 LPAI
228610	2017/6/19	H7N9 LPAI
228607	2017/6/17	H7N9 LPAI
228771	2017/6/17	H7N9 LPAI
228537	2017/6/12	H7N9 LPAI
228608	2017/6/12	H7N9 LPAI
228611	2017/6/12	H7N9 LPAI
228609	2017/6/11	H7N9 LPAI
228768	2017/6/11	H7N9 LPAI
228769	2017/6/11	H7N9 LPAI
228605	2017/6/10	H7N9 LPAI
228606	2017/6/10	H7N9 LPAI
228538	2017/6/7	H7N9 LPAI
228525	2017/6/6	H7N9 LPAI
228529	2017/6/5	H7N9 LPAI
228604	2017/6/5	H7N9 LPAI
228417	2017/6/3	H7N9 LPAI
228526	2017/6/1	H7N9 LPAI
228527	2017/6/1	H7N9 LPAI
228416	2017/5/31	H7N9 LPAI
228410	2017/5/30	H7N9 LPAI
228413	2017/5/30	H7N9 LPAI
228414	2017/5/30	H7N9 LPAI
228015	2017/5/29	H7N9 LPAI
228135	2017/5/29	H7N9 LPAI
228415	2017/5/29	H7N9 LPAI
228145	2017/5/28	H7N9 LPAI
228411	2017/5/27	H7N9 LPAI
228418	2017/5/27	H7N9 LPAI
234949	2017/5/26	H7N9 HPAI
228143	2017/5/25	H7N9 LPAI
227996	2017/5/24	H7N9 LPAI
228016	2017/5/23	H7N9 LPAI
228134	2017/5/23	H7N9 LPAI
228144	2017/5/23	H7N9 LPAI
228146	2017/5/23	H7N9 LPAI
227994	2017/5/21	H7N9 LPAI
228412	2017/5/20	H7N9 LPAI
228142	2017/5/19	H7N9 LPAI
227990	2017/5/18	H7N9 LPAI
228137	2017/5/17	H7N9 LPAI
227907	2017/5/13	H7N9 LPAI
227992	2017/5/13	H7N9 LPAI
227908	2017/5/12	H7N9 LPAI
227911	2017/5/12	H7N9 LPAI
227912	2017/5/12	H7N9 LPAI
227915	2017/5/12	H7N9 LPAI
227993	2017/5/12	H7N9 LPAI
228136	2017/5/12	H7N9 LPAI
227897	2017/5/9	H7N9 LPAI
227898	2017/5/8	H7N9 LPAI
227902	2017/5/8	H7N9 LPAI
227903	2017/5/8	H7N9 LPAI
227910	2017/5/8	H7N9 LPAI
227900	2017/5/7	H7N9 LPAI
227913	2017/5/7	H7N9 LPAI
227914	2017/5/7	H7N9 LPAI
227916	2017/5/7	H7N9 LPAI
227896	2017/5/6	H7N9 LPAI
227909	2017/5/5	H7N9 LPAI
227640	2017/5/4	H7N9 LPAI
227904	2017/5/4	H7N9 LPAI
227906	2017/5/4	H7N9 LPAI
227639	2017/5/3	H7N9 LPAI
227886	2017/5/3	H7N9 LPAI
227892	2017/5/3	H7N9 LPAI
227891	2017/5/2	H7N9 LPAI
227894	2017/5/2	H7N9 LPAI
227895	2017/5/2	H7N9 LPAI
227901	2017/5/2	H7N9 LPAI
227636	2017/5/1	H7N9 LPAI
227888	2017/5/1	H7N9 LPAI
227893	2017/5/1	H7N9 LPAI
227889	2017/4/30	H7N9 LPAI
227890	2017/4/30	H7N9 LPAI
227630	2017/4/29	H7N9 LPAI
227633	2017/4/29	H7N9 LPAI
227634	2017/4/29	H7N9 LPAI
227884	2017/4/29	H7N9 LPAI
227905	2017/4/29	H7N9 LPAI
227620	2017/4/27	H7N9 LPAI
227629	2017/4/27	H7N9 LPAI
227638	2017/4/27	H7N9 LPAI
227619	2017/4/26	H7N9 LPAI
227628	2017/4/26	H7N9 LPAI
227635	2017/4/26	H7N9 LPAI
227917	2017/4/26	H7N9 LPAI
227144	2017/4/25	H7N9 LPAI
227618	2017/4/25	H7N9 LPAI
227621	2017/4/25	H7N9 LPAI
227631	2017/4/25	H7N9 LPAI
227883	2017/4/25	H7N9 LPAI
227887	2017/4/25	H7N9 LPAI
228528	2017/4/25	H7N9 LPAI
227615	2017/4/24	H7N9 LPAI
227617	2017/4/24	H7N9 LPAI
227626	2017/4/24	H7N9 LPAI
227632	2017/4/24	H7N9 LPAI
227140	2017/4/23	H7N9 LPAI
227624	2017/4/23	H7N9 LPAI
227136	2017/4/21	H7N9 LPAI
227146	2017/4/21	H7N9 LPAI
226912	2017/4/20	H7N9 LPAI
227145	2017/4/20	H7N9 LPAI
227625	2017/4/20	H7N9 LPAI
227627	2017/4/20	H7N9 LPAI
227622	2017/4/19	H7N9 LPAI
226908	2017/4/18	H7N9 LPAI
227138	2017/4/18	H7N9 LPAI
227143	2017/4/18	H7N9 LPAI
227147	2017/4/18	H7N9 LPAI
227623	2017/4/17	H7N9 LPAI
227616	2017/4/16	H7N9 LPAI
226892	2017/4/15	H7N9 LPAI
226893	2017/4/15	H7N9 LPAI
226907	2017/4/15	H7N9 LPAI
226910	2017/4/15	H7N9 LPAI
227135	2017/4/15	H7N9 LPAI
227141	2017/4/15	H7N9 LPAI
227882	2017/4/15	H7N9 LPAI
226901	2017/4/14	H7N9 LPAI
226905	2017/4/14	H7N9 LPAI
226909	2017/4/14	H7N9 LPAI
227139	2017/4/14	H7N9 LPAI
227614	2017/4/14	H7N9 LPAI
226881	2017/4/13	H7N9 LPAI
226887	2017/4/13	H7N9 LPAI
226906	2017/4/13	H7N9 LPAI
227137	2017/4/13	H7N9 LPAI
226890	2017/4/12	H7N9 LPAI
226903	2017/4/11	H7N9 LPAI
226911	2017/4/11	H7N9 LPAI
227133	2017/4/11	H7N9 LPAI
227885	2017/4/11	H7N9 LPAI
226880	2017/4/10	H7N9 LPAI
226898	2017/4/10	H7N9 LPAI
226904	2017/4/10	H7N9 LPAI
226897	2017/4/9	H7N9 LPAI
226899	2017/4/9	H7N9 LPAI
226879	2017/4/8	H7N9 LPAI
226884	2017/4/8	H7N9 LPAI
226886	2017/4/8	H7N9 LPAI
226888	2017/4/8	H7N9 LPAI
226894	2017/4/8	H7N9 LPAI
227131	2017/4/8	H7N9 LPAI
227134	2017/4/8	H7N9 LPAI
226878	2017/4/7	H7N9 LPAI
226885	2017/4/7	H7N9 LPAI
226891	2017/4/7	H7N9 LPAI
226896	2017/4/7	H7N9 LPAI
227142	2017/4/7	H7N9 LPAI
227132	2017/4/6	H7N9 LPAI
226895	2017/4/5	H7N9 LPAI
226900	2017/4/5	H7N9 LPAI
226201	2017/4/4	H7N9 LPAI
226328	2017/4/3	H7N9 LPAI
226121	2017/4/1	H7N9 LPAI
226198	2017/4/1	H7N9 LPAI
226199	2017/4/1	H7N9 LPAI
226204	2017/4/1	H7N9 LPAI
226331	2017/4/1	H7N9 LPAI
226877	2017/3/31	H7N9 LPAI
226902	2017/3/31	H7N9 LPAI
226120	2017/3/28	H7N9 LPAI
226196	2017/3/27	H7N9 LPAI
226202	2017/3/27	H7N9 LPAI
226327	2017/3/27	H7N9 LPAI
226200	2017/3/25	H7N9 LPAI
226203	2017/3/25	H7N9 LPAI
225932	2017/3/24	H7N9 LPAI
225935	2017/3/24	H7N9 LPAI
226197	2017/3/22	H7N9 LPAI
226889	2017/3/22	H7N9 LPAI
225900	2017/3/21	H7N9 LPAI
225933	2017/3/21	H7N9 LPAI
225895	2017/3/20	H7N9 LPAI
225902	2017/3/20	H7N9 LPAI
225903	2017/3/19	H7N9 LPAI
225894	2017/3/18	H7N9 LPAI
225930	2017/3/18	H7N9 LPAI
225934	2017/3/18	H7N9 LPAI
225937	2017/3/18	H7N9 LPAI
225938	2017/3/18	H7N9 LPAI
225897	2017/3/16	H7N9 LPAI
225931	2017/3/16	H7N9 LPAI
225878	2017/3/15	H7N9 LPAI
225886	2017/3/15	H7N9 LPAI
225896	2017/3/15	H7N9 LPAI
225879	2017/3/14	H7N9 LPAI
225883	2017/3/14	H7N9 LPAI
225929	2017/3/14	H7N9 LPAI
226122	2017/3/14	H7N9 LPAI
225271	2017/3/13	H7N9 LPAI
225881	2017/3/13	H7N9 LPAI
225891	2017/3/13	H7N9 LPAI
226771	2017/3/13	H7N9 LPAI
225261	2017/3/12	H7N9 LPAI
225880	2017/3/12	H7N9 LPAI
225936	2017/3/12	H7N9 LPAI
225882	2017/3/11	H7N9 LPAI
225885	2017/3/11	H7N9 LPAI
225887	2017/3/11	H7N9 LPAI
225888	2017/3/11	H7N9 LPAI
225892	2017/3/11	H7N9 LPAI
225272	2017/3/10	H7N9 LPAI
225884	2017/3/10	H7N9 LPAI
225889	2017/3/10	H7N9 LPAI
225890	2017/3/10	H7N9 LPAI
225270	2017/3/9	H7N9 LPAI
225893	2017/3/9	H7N9 LPAI
225255	2017/3/8	H7N9 LPAI
225262	2017/3/8	H7N9 LPAI
225264	2017/3/8	H7N9 LPAI
225260	2017/3/7	H7N9 LPAI
225265	2017/3/7	H7N9 LPAI
225267	2017/3/7	H7N9 LPAI
225269	2017/3/7	H7N9 LPAI
225901	2017/3/7	H7N9 LPAI
225251	2017/3/6	H7N9 LPAI
225898	2017/3/6	H7N9 LPAI
225263	2017/3/5	H7N9 LPAI
225042	2017/3/4	H7N9 LPAI
225250	2017/3/4	H7N9 LPAI
225257	2017/3/4	H7N9 LPAI
225258	2017/3/4	H7N9 LPAI
224700	2017/3/3	H7N9 LPAI
225030	2017/3/3	H7N9 LPAI
225259	2017/3/3	H7N9 LPAI
225266	2017/3/3	H7N9 LPAI
225022	2017/3/2	H7N9 LPAI
225028	2017/3/2	H7N9 LPAI
225256	2017/3/2	H7N9 LPAI
225029	2017/3/1	H7N9 LPAI
225032	2017/3/1	H7N9 LPAI
225036	2017/3/1	H7N9 LPAI
225038	2017/3/1	H7N9 LPAI
225041	2017/3/1	H7N9 LPAI
224674	2017/2/28	H7N9 LPAI
225033	2017/2/28	H7N9 LPAI
225268	2017/2/28	H7N9 LPAI
224693	2017/2/27	H7N9 LPAI
224694	2017/2/27	H7N9 LPAI
225023	2017/2/27	H7N9 LPAI
225026	2017/2/27	H7N9 LPAI
224698	2017/2/26	H7N9 LPAI
225037	2017/2/26	H7N9 LPAI
225040	2017/2/26	H7N9 LPAI
225027	2017/2/25	H7N9 LPAI
224682	2017/2/24	H7N9 LPAI
224685	2017/2/24	H7N9 LPAI
224686	2017/2/24	H7N9 LPAI
224690	2017/2/24	H7N9 LPAI
224692	2017/2/24	H7N9 LPAI
224696	2017/2/24	H7N9 LPAI
225025	2017/2/24	H7N9 LPAI
225035	2017/2/24	H7N9 LPAI
224677	2017/2/23	H7N9 LPAI
224684	2017/2/23	H7N9 LPAI
224697	2017/2/23	H7N9 LPAI
225024	2017/2/23	H7N9 LPAI
225034	2017/2/23	H7N9 LPAI
224683	2017/2/22	H7N9 LPAI
224691	2017/2/22	H7N9 LPAI
224680	2017/2/21	H7N9 LPAI
224699	2017/2/21	H7N9 LPAI
224679	2017/2/20	H7N9 LPAI
225039	2017/2/20	H7N9 LPAI
224673	2017/2/19	H7N9 LPAI
224687	2017/2/19	H7N9 LPAI
225031	2017/2/19	H7N9 LPAI
224373	2017/2/18	H7N9 LPAI
224389	2017/2/17	H7N9 LPAI
224681	2017/2/17	H7N9 LPAI
224688	2017/2/17	H7N9 LPAI
224388	2017/2/16	H7N9 LPAI
224676	2017/2/16	H7N9 LPAI
224678	2017/2/16	H7N9 LPAI
224689	2017/2/16	H7N9 LPAI
224367	2017/2/15	H7N9 LPAI
224390	2017/2/15	H7N9 LPAI
224392	2017/2/15	H7N9 LPAI
224393	2017/2/15	H7N9 LPAI
224394	2017/2/15	H7N9 LPAI
224672	2017/2/15	H7N9 LPAI
223727	2017/2/14	H7N9 LPAI
224370	2017/2/14	H7N9 LPAI
224383	2017/2/14	H7N9 LPAI
224365	2017/2/13	H7N9 LPAI
224386	2017/2/13	H7N9 LPAI
223726	2017/2/12	H7N9 LPAI
224396	2017/2/12	H7N9 LPAI
224366	2017/2/11	H7N9 LPAI
224369	2017/2/11	H7N9 LPAI
224387	2017/2/11	H7N9 LPAI
224395	2017/2/11	H7N9 LPAI
224377	2017/2/10	H7N9 LPAI
224380	2017/2/10	H7N9 LPAI
224675	2017/2/10	H7N9 LPAI
223720	2017/2/9	H7N9 LPAI
224382	2017/2/9	H7N9 LPAI
223721	2017/2/8	H7N9 LPAI
224375	2017/2/8	H7N9 LPAI
224384	2017/2/8	H7N9 LPAI
224385	2017/2/7	H7N9 LPAI
223719	2017/2/6	H7N9 LPAI
223846	2017/2/6	H7N9 LPAI
223821	2017/2/5	H7N9 LPAI
223825	2017/2/5	H7N9 LPAI
223834	2017/2/5	H7N9 LPAI
223842	2017/2/5	H7N9 LPAI
223848	2017/2/5	H7N9 LPAI
223805	2017/2/4	H7N9 LPAI
223814	2017/2/4	H7N9 LPAI
223840	2017/2/4	H7N9 LPAI
223850	2017/2/4	H7N9 LPAI
224671	2017/2/4	H7N9 LPAI
223812	2017/2/3	H7N9 LPAI
223833	2017/2/3	H7N9 LPAI
223841	2017/2/3	H7N9 LPAI
223849	2017/2/3	H7N9 LPAI
224362	2017/2/3	H7N9 LPAI
224374	2017/2/3	H7N9 LPAI
224379	2017/2/3	H7N9 LPAI
223672	2017/2/2	H7N9 LPAI
223829	2017/2/2	H7N9 LPAI
223662	2017/2/1	H7N9 LPAI
223671	2017/2/1	H7N9 LPAI
223700	2017/2/1	H7N9 LPAI
223716	2017/2/1	H7N9 LPAI
223718	2017/2/1	H7N9 LPAI
223807	2017/2/1	H7N9 LPAI
223815	2017/2/1	H7N9 LPAI
223819	2017/2/1	H7N9 LPAI
223820	2017/2/1	H7N9 LPAI
223822	2017/2/1	H7N9 LPAI
223827	2017/2/1	H7N9 LPAI
223828	2017/2/1	H7N9 LPAI
223838	2017/2/1	H7N9 LPAI
223847	2017/2/1	H7N9 LPAI
224360	2017/2/1	H7N9 LPAI
224361	2017/2/1	H7N9 LPAI
224363	2017/2/1	H7N9 LPAI
224381	2017/2/1	H7N9 LPAI
223663	2017/1/31	H7N9 LPAI
223706	2017/1/31	H7N9 LPAI
223714	2017/1/31	H7N9 LPAI
223717	2017/1/31	H7N9 LPAI
223810	2017/1/31	H7N9 LPAI
223826	2017/1/31	H7N9 LPAI
223830	2017/1/31	H7N9 LPAI
223836	2017/1/31	H7N9 LPAI
223837	2017/1/31	H7N9 LPAI
223843	2017/1/31	H7N9 LPAI
224364	2017/1/31	H7N9 LPAI
224368	2017/1/31	H7N9 LPAI
224378	2017/1/31	H7N9 LPAI
223668	2017/1/30	H7N9 LPAI
223670	2017/1/30	H7N9 LPAI
223690	2017/1/30	H7N9 LPAI
223691	2017/1/30	H7N9 LPAI
223730	2017/1/30	H7N9 LPAI
223806	2017/1/30	H7N9 LPAI
223809	2017/1/30	H7N9 LPAI
223811	2017/1/30	H7N9 LPAI
223818	2017/1/30	H7N9 LPAI
223823	2017/1/30	H7N9 LPAI
223832	2017/1/30	H7N9 LPAI
223839	2017/1/30	H7N9 LPAI
223654	2017/1/29	H7N9 LPAI
223666	2017/1/29	H7N9 LPAI
223688	2017/1/29	H7N9 LPAI
223697	2017/1/29	H7N9 LPAI
223698	2017/1/29	H7N9 LPAI
223710	2017/1/29	H7N9 LPAI
223804	2017/1/29	H7N9 LPAI
223816	2017/1/29	H7N9 LPAI
223824	2017/1/29	H7N9 LPAI
223835	2017/1/29	H7N9 LPAI
223852	2017/1/29	H7N9 LPAI
224376	2017/1/29	H7N9 LPAI
223658	2017/1/28	H7N9 LPAI
223664	2017/1/28	H7N9 LPAI
223665	2017/1/28	H7N9 LPAI
223683	2017/1/28	H7N9 LPAI
223695	2017/1/28	H7N9 LPAI
223707	2017/1/28	H7N9 LPAI
223712	2017/1/28	H7N9 LPAI
223715	2017/1/28	H7N9 LPAI
223803	2017/1/28	H7N9 LPAI
223808	2017/1/28	H7N9 LPAI
223813	2017/1/28	H7N9 LPAI
223845	2017/1/28	H7N9 LPAI
223205	2017/1/27	H7N9 LPAI
223669	2017/1/27	H7N9 LPAI
223675	2017/1/27	H7N9 LPAI
223682	2017/1/27	H7N9 LPAI
223693	2017/1/27	H7N9 LPAI
223702	2017/1/27	H7N9 LPAI
223705	2017/1/27	H7N9 LPAI
223708	2017/1/27	H7N9 LPAI
223851	2017/1/27	H7N9 LPAI
224391	2017/1/27	H7N9 LPAI
223203	2017/1/26	H7N9 LPAI
223660	2017/1/26	H7N9 LPAI
223680	2017/1/26	H7N9 LPAI
223692	2017/1/26	H7N9 LPAI
223694	2017/1/26	H7N9 LPAI
223701	2017/1/26	H7N9 LPAI
223703	2017/1/26	H7N9 LPAI
223709	2017/1/26	H7N9 LPAI
223728	2017/1/26	H7N9 LPAI
223817	2017/1/26	H7N9 LPAI
223844	2017/1/26	H7N9 LPAI
223657	2017/1/25	H7N9 LPAI
223673	2017/1/25	H7N9 LPAI
223684	2017/1/25	H7N9 LPAI
223689	2017/1/25	H7N9 LPAI
223704	2017/1/25	H7N9 LPAI
223711	2017/1/25	H7N9 LPAI
223661	2017/1/24	H7N9 LPAI
223677	2017/1/24	H7N9 LPAI
223686	2017/1/24	H7N9 LPAI
223687	2017/1/24	H7N9 LPAI
223642	2017/1/23	H7N9 LPAI
223649	2017/1/23	H7N9 LPAI
223652	2017/1/23	H7N9 LPAI
223659	2017/1/23	H7N9 HPAI
223678	2017/1/23	H7N9 LPAI
223679	2017/1/23	H7N9 LPAI
223681	2017/1/23	H7N9 LPAI
223685	2017/1/23	H7N9 LPAI
223696	2017/1/23	H7N9 LPAI
223650	2017/1/22	H7N9 LPAI
223653	2017/1/22	H7N9 LPAI
223647	2017/1/21	H7N9 LPAI
223655	2017/1/21	H7N9 LPAI
223656	2017/1/21	H7N9 LPAI
223713	2017/1/21	H7N9 LPAI
223643	2017/1/20	H7N9 LPAI
223651	2017/1/20	H7N9 LPAI
223635	2017/1/19	H7N9 LPAI
223641	2017/1/19	H7N9 LPAI
223648	2017/1/19	H7N9 LPAI
223676	2017/1/19	H7N9 LPAI
223632	2017/1/18	H7N9 LPAI
223633	2017/1/17	H7N9 LPAI
223636	2017/1/17	H7N9 LPAI
223639	2017/1/17	H7N9 LPAI
223644	2017/1/17	H7N9 LPAI
222642	2017/1/16	H7N9 LPAI
223626	2017/1/16	H7N9 LPAI
223699	2017/1/16	H7N9 LPAI
223627	2017/1/15	H7N9 LPAI
223634	2017/1/15	H7N9 LPAI
223645	2017/1/15	H7N9 LPAI
222556	2017/1/14	H7N9 LPAI
223619	2017/1/14	H7N9 LPAI
223831	2017/1/14	H7N9 LPAI
223616	2017/1/13	H7N9 LPAI
223625	2017/1/13	H7N9 LPAI
223629	2017/1/13	H7N9 LPAI
223621	2017/1/12	H7N9 LPAI
223624	2017/1/12	H7N9 LPAI
223630	2017/1/12	H7N9 LPAI
223617	2017/1/11	H7N9 LPAI
223622	2017/1/11	H7N9 LPAI
223628	2017/1/11	H7N9 LPAI
223638	2017/1/11	H7N9 LPAI
223610	2017/1/10	H7N9 LPAI
223623	2017/1/10	H7N9 LPAI
223631	2017/1/10	H7N9 LPAI
223637	2017/1/10	H7N9 LPAI
223640	2017/1/10	H7N9 LPAI
223646	2017/1/10	H7N9 LPAI
223609	2017/1/9	H7N9 LPAI
223618	2017/1/9	H7N9 LPAI
223614	2017/1/8	H7N9 LPAI
223620	2017/1/8	H7N9 LPAI
223612	2017/1/7	H7N9 LPAI
223613	2017/1/7	H7N9 LPAI
223615	2017/1/7	H7N9 LPAI
223729	2017/1/6	H7N9 LPAI
222557	2017/1/5	H7N9 LPAI
223611	2017/1/4	H7N9 LPAI
220873	2016/12/22	H7N9 LPAI
223607	2016/12/16	H7N9 LPAI
223605	2016/12/15	H7N9 LPAI
220233	2016/12/13	H7N9 LPAI
220871	2016/12/13	H7N9 LPAI
220872	2016/12/13	H7N9 LPAI
220870	2016/12/12	H7N9 LPAI
220866	2016/12/8	H7N9 LPAI
223608	2016/12/8	H7N9 LPAI
220869	2016/12/5	H7N9 LPAI
223606	2016/11/29	H7N9 LPAI
215576	2016/7/29	H7N9 LPAI
215575	2016/7/26	H7N9 LPAI
214802	2016/7/18	H7N9 LPAI
215573	2016/6/25	H7N9 LPAI
215572	2016/6/24	H7N9 LPAI
212945	2016/5/26	H7N9 LPAI
211955	2016/4/28	H7N9 LPAI
212026	2016/4/18	H7N9 LPAI
211818	2016/4/6	H7N9 LPAI
211596	2016/3/20	H7N9 LPAI
212538	2016/3/19	H7N9 LPAI
212536	2016/3/18	H7N9 LPAI
211553	2016/3/16	H7N9 LPAI
211348	2016/3/10	H7N9 LPAI
212551	2016/3/10	H7N9 LPAI
212528	2016/3/9	H7N9 LPAI
212537	2016/3/9	H7N9 LPAI
211299	2016/3/6	H7N9 LPAI
211287	2016/3/1	H7N9 LPAI
212527	2016/3/1	H7N9 LPAI
212550	2016/3/1	H7N9 LPAI
211282	2016/2/26	H7N9 LPAI
211300	2016/2/26	H7N9 LPAI
212535	2016/2/25	H7N9 LPAI
211283	2016/2/24	H7N9 LPAI
212549	2016/2/24	H7N9 LPAI
212526	2016/2/21	H7N9 LPAI
211490	2016/2/19	H7N9 LPAI
211301	2016/2/15	H7N9 LPAI
211489	2016/2/15	H7N9 LPAI
211488	2016/2/14	H7N9 LPAI
211491	2016/2/14	H7N9 LPAI
210724	2016/2/12	H7N9 LPAI
211485	2016/2/11	H7N9 LPAI
211486	2016/2/11	H7N9 LPAI
210726	2016/2/10	H7N9 LPAI
210727	2016/2/10	H7N9 LPAI
211487	2016/2/10	H7N9 LPAI
210725	2016/2/9	H7N9 LPAI
210793	2016/2/8	H7N9 LPAI
210723	2016/2/7	H7N9 LPAI
211492	2016/2/4	H7N9 LPAI
210424	2016/2/3	H7N9 LPAI
210637	2016/2/2	H7N9 LPAI
211484	2016/2/1	H7N9 LPAI
211483	2016/1/31	H7N9 LPAI
211284	2016/1/30	H7N9 LPAI
211482	2016/1/29	H7N9 LPAI
210425	2016/1/28	H7N9 LPAI
211479	2016/1/28	H7N9 LPAI
211480	2016/1/28	H7N9 LPAI
211481	2016/1/28	H7N9 LPAI
210638	2016/1/27	H7N9 LPAI
210397	2016/1/25	H7N9 LPAI
210628	2016/1/25	H7N9 LPAI
210014	2016/1/22	H7N9 LPAI
210423	2016/1/22	H7N9 LPAI
210624	2016/1/22	H7N9 LPAI
210625	2016/1/22	H7N9 LPAI
210041	2016/1/21	H7N9 LPAI
210039	2016/1/19	H7N9 LPAI
210629	2016/1/19	H7N9 LPAI
210422	2016/1/17	H7N9 LPAI
210612	2016/1/13	H7N9 LPAI
210619	2016/1/13	H7N9 LPAI
210620	2016/1/13	H7N9 LPAI
210621	2016/1/12	H7N9 LPAI
210615	2016/1/11	H7N9 LPAI
210622	2016/1/10	H7N9 LPAI
210623	2016/1/10	H7N9 LPAI
210040	2016/1/8	H7N9 LPAI
209763	2016/1/7	H7N9 LPAI
210611	2016/1/6	H7N9 LPAI
210618	2016/1/5	H7N9 LPAI
209542	2016/1/1	H7N9 LPAI
210610	2016/1/1	H7N9 LPAI
210613	2016/1/1	H7N9 LPAI
209768	2015/12/31	H7N9 LPAI
210609	2015/12/31	H7N9 LPAI
210606	2015/12/27	H7N9 LPAI
209762	2015/12/25	H7N9 LPAI
209543	2015/12/24	H7N9 LPAI
209706	2015/12/24	H7N9 LPAI
209705	2015/12/22	H7N9 LPAI
209461	2015/12/21	H7N9 LPAI
209462	2015/12/21	H7N9 LPAI
209467	2015/12/21	H7N9 LPAI
209460	2015/12/19	H7N9 LPAI
209704	2015/12/12	H7N9 LPAI
220953	2015/12/12	H7N9 LPAI
209459	2015/12/11	H7N9 LPAI
209703	2015/12/11	H7N9 LPAI
209701	2015/12/7	H7N9 LPAI
209700	2015/12/1	H7N9 LPAI
209702	2015/12/1	H7N9 LPAI
209699	2015/11/24	H7N9 LPAI
208726	2015/11/19	H7N9 LPAI
208369	2015/11/11	H7N9 LPAI
208021	2015/10/1	H7N9 LPAI
207840	2015/9/21	H7N9 LPAI
207841	2015/9/18	H7N9 LPAI
202320	2015/4/27	H7N9 LPAI
202249	2015/4/22	H7N9 LPAI
202059	2015/4/7	H7N9 LPAI
201559	2015/3/16	H7N9 LPAI
200529	2015/2/24	H7N9 LPAI
200449	2015/2/16	H7N9 LPAI
200062	2015/2/5	H7N9 LPAI
199590	2015/1/29	H7N9 LPAI
199576	2015/1/25	H7N9 LPAI
199661	2015/1/23	H7N9 LPAI
199269	2015/1/19	H7N9 LPAI
199307	2015/1/14	H7N9 LPAI
199189	2015/1/13	H7N9 LPAI
199190	2015/1/10	H7N9 LPAI
199187	2015/1/5	H7N9 LPAI
199185	2014/12/28	H7N9 LPAI
199188	2014/12/27	H7N9 LPAI
198632	2014/12/26	H7N9 LPAI
198995	2014/12/26	H7N9 LPAI
198341	2014/12/25	H7N9 LPAI
198355	2014/12/24	H7N9 LPAI
198342	2014/12/23	H7N9 LPAI
198997	2014/12/23	H7N9 LPAI
198354	2014/12/21	H7N9 LPAI
198633	2014/12/21	H7N9 LPAI
198992	2014/12/21	H7N9 LPAI
198994	2014/12/21	H7N9 LPAI
198996	2014/12/21	H7N9 LPAI
198371	2014/12/20	H7N9 LPAI
198993	2014/12/20	H7N9 LPAI
198343	2014/12/19	H7N9 LPAI
198990	2014/12/18	H7N9 LPAI
198991	2014/12/14	H7N9 LPAI
220954	2014/12/12	H7N9 LPAI
198989	2014/12/11	H7N9 LPAI
199186	2014/12/2	H7N9 LPAI
198249	2014/12/1	H7N9 LPAI
197924	2014/11/28	H7N9 LPAI
197914	2014/11/26	H7N9 LPAI
198377	2014/11/26	H7N9 LPAI
197925	2014/11/25	H7N9 LPAI
198380	2014/11/24	H7N9 LPAI
197536	2014/11/22	H7N9 LPAI
198780	2014/11/22	H7N9 LPAI
198250	2014/11/17	H7N9 LPAI
198379	2014/11/15	H7N9 LPAI
198378	2014/11/14	H7N9 LPAI
196648	2014/11/11	H7N9 LPAI
198251	2014/11/11	H7N9 LPAI
196468	2014/11/3	H7N9 LPAI
194819	2014/10/24	H7N9 LPAI
196467	2014/10/19	H7N9 LPAI
193428	2014/9/16	H7N9 LPAI
193427	2014/9/4	H7N9 LPAI
189530	2014/8/5	H7N9 LPAI
190373	2014/7/14	H7N9 LPAI
187391	2014/6/14	H7N9 LPAI
187188	2014/6/2	H7N9 LPAI
187064	2014/5/25	H7N9 LPAI
186144	2014/5/22	H7N9 LPAI
186143	2014/5/17	H7N9 LPAI
186142	2014/5/16	H7N9 LPAI
185430	2014/5/14	H7N9 LPAI
185243	2014/5/12	H7N9 LPAI
185207	2014/5/10	H7N9 LPAI
185399	2014/5/9	H7N9 LPAI
185431	2014/5/8	H7N9 LPAI
185446	2014/5/6	H7N9 LPAI
185242	2014/5/4	H7N9 LPAI
185238	2014/4/20	H7N9 LPAI
184635	2014/4/19	H7N9 LPAI
184592	2014/4/12	H7N9 LPAI
184351	2014/4/11	H7N9 LPAI
184462	2014/4/10	H7N9 LPAI
184464	2014/4/10	H7N9 LPAI
184466	2014/4/10	H7N9 LPAI
184489	2014/4/8	H7N9 LPAI
184179	2014/4/7	H7N9 LPAI
184465	2014/4/6	H7N9 LPAI
184160	2014/4/1	H7N9 LPAI
184139	2014/3/31	H7N9 LPAI
184140	2014/3/26	H7N9 LPAI
184141	2014/3/26	H7N9 LPAI
184065	2014/3/23	H7N9 LPAI
184134	2014/3/21	H7N9 LPAI
184463	2014/3/21	H7N9 LPAI
183487	2014/3/18	H7N9 LPAI
184064	2014/3/17	H7N9 LPAI
183449	2014/3/16	H7N9 LPAI
183512	2014/3/15	H7N9 LPAI
183513	2014/3/14	H7N9 LPAI
183518	2014/3/12	H7N9 LPAI
183450	2014/3/10	H7N9 LPAI
183451	2014/3/10	H7N9 LPAI
183503	2014/3/10	H7N9 LPAI
183402	2014/3/8	H7N9 LPAI
183447	2014/3/5	H7N9 LPAI
183254	2014/3/1	H7N9 LPAI
183199	2014/2/28	H7N9 LPAI
183200	2014/2/28	H7N9 LPAI
183230	2014/2/27	H7N9 LPAI
183253	2014/2/27	H7N9 LPAI
183107	2014/2/26	H7N9 LPAI
183108	2014/2/26	H7N9 LPAI
183182	2014/2/26	H7N9 LPAI
183203	2014/2/26	H7N9 LPAI
183202	2014/2/25	H7N9 LPAI
183087	2014/2/23	H7N9 LPAI
183241	2014/2/21	H7N9 LPAI
183097	2014/2/20	H7N9 LPAI
183128	2014/2/20	H7N9 LPAI
183255	2014/2/20	H7N9 LPAI
182979	2014/2/17	H7N9 LPAI
183088	2014/2/17	H7N9 LPAI
183098	2014/2/17	H7N9 LPAI
182975	2014/2/16	H7N9 LPAI
182976	2014/2/16	H7N9 LPAI
182977	2014/2/16	H7N9 LPAI
182978	2014/2/16	H7N9 LPAI
182998	2014/2/16	H7N9 LPAI
182948	2014/2/15	H7N9 LPAI
183099	2014/2/15	H7N9 LPAI
182938	2014/2/13	H7N9 LPAI
182945	2014/2/13	H7N9 LPAI
182916	2014/2/12	H7N9 LPAI
182883	2014/2/11	H7N9 LPAI
182922	2014/2/10	H7N9 LPAI
182947	2014/2/10	H7N9 LPAI
182887	2014/2/9	H7N9 LPAI
182888	2014/2/9	H7N9 LPAI
182946	2014/2/9	H7N9 LPAI
182822	2014/2/8	H7N9 LPAI
182863	2014/2/8	H7N9 LPAI
182921	2014/2/8	H7N9 LPAI
182880	2014/2/7	H7N9 LPAI
182941	2014/2/7	H7N9 LPAI
182833	2014/2/6	H7N9 LPAI
182838	2014/2/6	H7N9 LPAI
182809	2014/2/5	H7N9 LPAI
182810	2014/2/5	H7N9 LPAI
182821	2014/2/4	H7N9 LPAI
182836	2014/2/4	H7N9 LPAI
182839	2014/2/4	H7N9 LPAI
182884	2014/2/4	H7N9 LPAI
182886	2014/2/4	H7N9 LPAI
182779	2014/2/3	H7N9 LPAI
182811	2014/2/3	H7N9 LPAI
182814	2014/2/3	H7N9 LPAI
182815	2014/2/3	H7N9 LPAI
182840	2014/2/3	H7N9 LPAI
182917	2014/2/3	H7N9 LPAI
182800	2014/2/1	H7N9 LPAI
182802	2014/2/1	H7N9 LPAI
182805	2014/2/1	H7N9 LPAI
182807	2014/2/1	H7N9 LPAI
182812	2014/2/1	H7N9 LPAI
182690	2014/1/31	H7N9 LPAI
182808	2014/1/31	H7N9 LPAI
182885	2014/1/31	H7N9 LPAI
182688	2014/1/30	H7N9 LPAI
182768	2014/1/30	H7N9 LPAI
182769	2014/1/30	H7N9 LPAI
182795	2014/1/30	H7N9 LPAI
182797	2014/1/30	H7N9 LPAI
182798	2014/1/30	H7N9 LPAI
182842	2014/1/30	H7N9 LPAI
182683	2014/1/29	H7N9 LPAI
182772	2014/1/29	H7N9 LPAI
182794	2014/1/29	H7N9 LPAI
182804	2014/1/29	H7N9 LPAI
182816	2014/1/29	H7N9 LPAI
182835	2014/1/29	H7N9 LPAI
182681	2014/1/28	H7N9 LPAI
182780	2014/1/28	H7N9 LPAI
182801	2014/1/28	H7N9 LPAI
182837	2014/1/28	H7N9 LPAI
182682	2014/1/27	H7N9 LPAI
182685	2014/1/27	H7N9 LPAI
182686	2014/1/27	H7N9 LPAI
182691	2014/1/27	H7N9 LPAI
182705	2014/1/27	H7N9 LPAI
182711	2014/1/27	H7N9 LPAI
182766	2014/1/27	H7N9 LPAI
182770	2014/1/27	H7N9 LPAI
182790	2014/1/27	H7N9 LPAI
182803	2014/1/27	H7N9 LPAI
182806	2014/1/27	H7N9 LPAI
182881	2014/1/27	H7N9 LPAI
182590	2014/1/26	H7N9 LPAI
182591	2014/1/26	H7N9 LPAI
182684	2014/1/26	H7N9 LPAI
182704	2014/1/26	H7N9 LPAI
182707	2014/1/26	H7N9 LPAI
182771	2014/1/26	H7N9 LPAI
182791	2014/1/26	H7N9 LPAI
182614	2014/1/25	H7N9 LPAI
182626	2014/1/25	H7N9 LPAI
182706	2014/1/25	H7N9 LPAI
182708	2014/1/25	H7N9 LPAI
182787	2014/1/25	H7N9 LPAI
182588	2014/1/24	H7N9 LPAI
182611	2014/1/24	H7N9 LPAI
182623	2014/1/24	H7N9 LPAI
182658	2014/1/24	H7N9 LPAI
182709	2014/1/24	H7N9 LPAI
182710	2014/1/24	H7N9 LPAI
182799	2014/1/24	H7N9 LPAI
182581	2014/1/23	H7N9 LPAI
182587	2014/1/23	H7N9 LPAI
182680	2014/1/23	H7N9 LPAI
182689	2014/1/23	H7N9 LPAI
182781	2014/1/23	H7N9 LPAI
182575	2014/1/22	H7N9 LPAI
182583	2014/1/22	H7N9 LPAI
182589	2014/1/22	H7N9 LPAI
182624	2014/1/22	H7N9 LPAI
182625	2014/1/22	H7N9 LPAI
182577	2014/1/21	H7N9 LPAI
182582	2014/1/21	H7N9 LPAI
182612	2014/1/21	H7N9 LPAI
182613	2014/1/21	H7N9 LPAI
182687	2014/1/21	H7N9 LPAI
182782	2014/1/21	H7N9 LPAI
182783	2014/1/21	H7N9 LPAI
182523	2014/1/20	H7N9 LPAI
182556	2014/1/20	H7N9 LPAI
182564	2014/1/20	H7N9 LPAI
182579	2014/1/20	H7N9 LPAI
182610	2014/1/20	H7N9 LPAI
182512	2014/1/19	H7N9 LPAI
182555	2014/1/19	H7N9 LPAI
182558	2014/1/19	H7N9 LPAI
182586	2014/1/19	H7N9 LPAI
182679	2014/1/19	H7N9 LPAI
182513	2014/1/18	H7N9 LPAI
182525	2014/1/18	H7N9 LPAI
182552	2014/1/18	H7N9 LPAI
182561	2014/1/18	H7N9 LPAI
182562	2014/1/18	H7N9 LPAI
182616	2014/1/18	H7N9 LPAI
182521	2014/1/17	H7N9 LPAI
182522	2014/1/17	H7N9 LPAI
182527	2014/1/17	H7N9 LPAI
182560	2014/1/17	H7N9 LPAI
182576	2014/1/17	H7N9 LPAI
182578	2014/1/17	H7N9 LPAI
182524	2014/1/16	H7N9 LPAI
182528	2014/1/16	H7N9 LPAI
182553	2014/1/16	H7N9 LPAI
182554	2014/1/16	H7N9 LPAI
182559	2014/1/16	H7N9 LPAI
182580	2014/1/16	H7N9 LPAI
182510	2014/1/15	H7N9 LPAI
182526	2014/1/15	H7N9 LPAI
182563	2014/1/15	H7N9 LPAI
182584	2014/1/15	H7N9 LPAI
182428	2014/1/14	H7N9 LPAI
182529	2014/1/14	H7N9 LPAI
182426	2014/1/13	H7N9 LPAI
182442	2014/1/13	H7N9 LPAI
182444	2014/1/13	H7N9 LPAI
182445	2014/1/13	H7N9 LPAI
182615	2014/1/13	H7N9 LPAI
182274	2014/1/12	H7N9 LPAI
182436	2014/1/12	H7N9 LPAI
182437	2014/1/12	H7N9 LPAI
182511	2014/1/12	H7N9 LPAI
182530	2014/1/12	H7N9 LPAI
182427	2014/1/11	H7N9 LPAI
182434	2014/1/11	H7N9 LPAI
182438	2014/1/11	H7N9 LPAI
182514	2014/1/11	H7N9 LPAI
182557	2014/1/11	H7N9 LPAI
182395	2014/1/10	H7N9 LPAI
182431	2014/1/10	H7N9 LPAI
182433	2014/1/10	H7N9 LPAI
182435	2014/1/10	H7N9 LPAI
182443	2014/1/10	H7N9 LPAI
182467	2014/1/10	H7N9 LPAI
182516	2014/1/10	H7N9 LPAI
182269	2014/1/9	H7N9 LPAI
182422	2014/1/9	H7N9 LPAI
182425	2014/1/9	H7N9 LPAI
182446	2014/1/9	H7N9 LPAI
182468	2014/1/9	H7N9 LPAI
182470	2014/1/9	H7N9 LPAI
182236	2014/1/8	H7N9 LPAI
182423	2014/1/8	H7N9 LPAI
182441	2014/1/8	H7N9 LPAI
182234	2014/1/7	H7N9 LPAI
182270	2014/1/7	H7N9 LPAI
182271	2014/1/7	H7N9 LPAI
182408	2014/1/7	H7N9 LPAI
182424	2014/1/7	H7N9 LPAI
182228	2014/1/6	H7N9 LPAI
182237	2014/1/6	H7N9 LPAI
182240	2014/1/6	H7N9 LPAI
182246	2014/1/6	H7N9 LPAI
182273	2014/1/6	H7N9 LPAI
182409	2014/1/6	H7N9 LPAI
182430	2014/1/6	H7N9 LPAI
182515	2014/1/6	H7N9 LPAI
182222	2014/1/5	H7N9 LPAI
182235	2014/1/5	H7N9 LPAI
182248	2014/1/5	H7N9 LPAI
182249	2014/1/5	H7N9 LPAI
182432	2014/1/5	H7N9 LPAI
182238	2014/1/4	H7N9 LPAI
182410	2014/1/4	H7N9 LPAI
182128	2014/1/3	H7N9 LPAI
182225	2014/1/3	H7N9 LPAI
182229	2014/1/3	H7N9 LPAI
182230	2014/1/3	H7N9 LPAI
182232	2014/1/3	H7N9 LPAI
182272	2014/1/3	H7N9 LPAI
182223	2014/1/2	H7N9 LPAI
182224	2014/1/2	H7N9 LPAI
182239	2014/1/2	H7N9 LPAI
182245	2014/1/2	H7N9 LPAI
182429	2014/1/2	H7N9 LPAI
182130	2014/1/1	H7N9 LPAI
182227	2014/1/1	H7N9 LPAI
182231	2014/1/1	H7N9 LPAI
182233	2014/1/1	H7N9 LPAI
182247	2014/1/1	H7N9 LPAI
182134	2013/12/31	H7N9 LPAI
182469	2013/12/31	H7N9 LPAI
182133	2013/12/30	H7N9 LPAI
182132	2013/12/29	H7N9 LPAI
182221	2013/12/29	H7N9 LPAI
182137	2013/12/28	H7N9 LPAI
182226	2013/12/28	H7N9 LPAI
182131	2013/12/26	H7N9 LPAI
182129	2013/12/25	H7N9 LPAI
182135	2013/12/20	H7N9 LPAI
182115	2013/12/19	H7N9 LPAI
182052	2013/12/12	H7N9 LPAI
181979	2013/12/11	H7N9 LPAI
182053	2013/12/9	H7N9 LPAI
181929	2013/12/6	H7N9 LPAI
181962	2013/12/6	H7N9 LPAI
181928	2013/11/29	H7N9 LPAI
181859	2013/11/21	H7N9 LPAI
181833	2013/11/20	H7N9 LPAI
181703	2013/10/30	H7N9 LPAI
181681	2013/10/28	H7N9 LPAI
181574	2013/10/16	H7N9 LPAI
179180	2013/10/8	H7N9 LPAI
178648	2013/9/4	H7N7 LPAI
178140	2013/8/31	H7N7 LPAI
181704	2013/7/27	H7N9 LPAI
177078	2013/7/10	H7N9 LPAI
181705	2013/5/21	H7N9 LPAI
175751	2013/5/3	H7N9 LPAI
175691	2013/4/29	H7N9 LPAI
175619	2013/4/27	H7N9 LPAI
175692	2013/4/26	H7N9 LPAI
176702	2013/4/25	H7N9 LPAI
175616	2013/4/23	H7N9 LPAI
175690	2013/4/23	H7N9 LPAI
175615	2013/4/21	H7N9 LPAI
175689	2013/4/21	H7N9 LPAI
175569	2013/4/19	H7N9 LPAI
175610	2013/4/19	H7N9 LPAI
175612	2013/4/19	H7N9 LPAI
175571	2013/4/18	H7N9 LPAI
175608	2013/4/18	H7N9 LPAI
175617	2013/4/18	H7N9 LPAI
175568	2013/4/17	H7N9 LPAI
175570	2013/4/17	H7N9 LPAI
175609	2013/4/17	H7N9 LPAI
175618	2013/4/17	H7N9 LPAI
175620	2013/4/17	H7N9 LPAI
175523	2013/4/16	H7N9 LPAI
175526	2013/4/16	H7N9 LPAI
175528	2013/4/15	H7N9 LPAI
175564	2013/4/15	H7N9 LPAI
175565	2013/4/15	H7N9 LPAI
175614	2013/4/15	H7N9 LPAI
175505	2013/4/14	H7N9 LPAI
175517	2013/4/14	H7N9 LPAI
175527	2013/4/14	H7N9 LPAI
175566	2013/4/14	H7N9 LPAI
175613	2013/4/14	H7N9 LPAI
175504	2013/4/13	H7N9 LPAI
175509	2013/4/13	H7N9 LPAI
175519	2013/4/13	H7N9 LPAI
175524	2013/4/13	H7N9 LPAI
175525	2013/4/13	H7N9 LPAI
175494	2013/4/12	H7N9 LPAI
175501	2013/4/12	H7N9 LPAI
175512	2013/4/12	H7N9 LPAI
175520	2013/4/12	H7N9 LPAI
175522	2013/4/12	H7N9 LPAI
175567	2013/4/12	H7N9 LPAI
175471	2013/4/11	H7N9 LPAI
175496	2013/4/11	H7N9 LPAI
175502	2013/4/11	H7N9 LPAI
175510	2013/4/11	H7N9 LPAI
175513	2013/4/11	H7N9 LPAI
175516	2013/4/11	H7N9 LPAI
175478	2013/4/10	H7N9 LPAI
175490	2013/4/10	H7N9 LPAI
175495	2013/4/10	H7N9 LPAI
175497	2013/4/10	H7N9 LPAI
175498	2013/4/10	H7N9 LPAI
175500	2013/4/10	H7N9 LPAI
175514	2013/4/10	H7N9 LPAI
175481	2013/4/9	H7N9 LPAI
175482	2013/4/9	H7N9 LPAI
175508	2013/4/9	H7N9 LPAI
175511	2013/4/9	H7N9 LPAI
175468	2013/4/8	H7N9 LPAI
175486	2013/4/8	H7N9 LPAI
175503	2013/4/8	H7N9 LPAI
175521	2013/4/8	H7N9 LPAI
175515	2013/4/7	H7N9 LPAI
175469	2013/4/6	H7N9 LPAI
175470	2013/4/6	H7N9 LPAI
175476	2013/4/6	H7N9 LPAI
175477	2013/4/6	H7N9 LPAI
175488	2013/4/6	H7N9 LPAI
175611	2013/4/6	H7N9 LPAI
175472	2013/4/5	H7N9 LPAI
175485	2013/4/5	H7N9 LPAI
175487	2013/4/5	H7N9 LPAI
175460	2013/4/4	H7N9 LPAI
175465	2013/4/4	H7N9 LPAI
175301	2013/4/3	H7N9 LPAI
175453	2013/4/3	H7N9 LPAI
175456	2013/4/3	H7N9 LPAI
175462	2013/4/3	H7N9 LPAI
175466	2013/4/3	H7N9 LPAI
175467	2013/4/3	H7N9 LPAI
175475	2013/4/3	H7N9 LPAI
175489	2013/4/3	H7N9 LPAI
175458	2013/4/2	H7N9 LPAI
175459	2013/4/2	H7N9 LPAI
175464	2013/4/2	H7N9 LPAI
175452	2013/4/1	H7N9 LPAI
175473	2013/4/1	H7N9 LPAI
175474	2013/4/1	H7N9 LPAI
175442	2013/3/31	H7N9 LPAI
175461	2013/3/31	H7N9 LPAI
175463	2013/3/31	H7N9 LPAI
175451	2013/3/30	H7N9 LPAI
175518	2013/3/30	H7N9 LPAI
175440	2013/3/29	H7N9 LPAI
175445	2013/3/29	H7N9 LPAI
175447	2013/3/29	H7N9 LPAI
175455	2013/3/29	H7N9 LPAI
175457	2013/3/29	H7N9 LPAI
175480	2013/3/29	H7N9 LPAI
175444	2013/3/28	H7N9 LPAI
175448	2013/3/28	H7N9 LPAI
175450	2013/3/28	H7N9 LPAI
175443	2013/3/27	H7N9 LPAI
175295	2013/3/25	H7N9 LPAI
175446	2013/3/25	H7N9 LPAI
175441	2013/3/24	H7N9 LPAI
175285	2013/3/21	H7N9 LPAI
175328	2013/3/21	H7N9 LPAI
175284	2013/3/20	H7N9 LPAI
175327	2013/3/20	H7N9 LPAI
175283	2013/3/19	H7N9 LPAI
182519	2013/3/19	H7N9 LPAI
175757	2013/3/16	H7N9 LPAI
175454	2013/3/13	H7N9 LPAI
175276	2013/3/9	H7N9 LPAI
175292	2013/3/7	H7N9 LPAI
175479	2013/3/6	H7N9 LPAI
182518	2013/2/27	H7N9 LPAI
175275	2013/2/19	H7N9 LPAI
172690	2012/7/7	H7N3 HPAI
220955	2011/2/10	H7N9 LPAI
122355	2007/5/24	H7N2 LPAI

## Sheet: Figure 8A1
time	95%HPD_lower_value	95%HPD_higher_value	distance	subtype	lineage	host
2024.06	7901.05	17645.6	12096.9799073836	H7	Eurasian	Anseriformes
2024.49	8097.98	11927.5	9609.89968147423	H7	Eurasian	Galliformes
2023.91	8740.11	12033.9	10576.3	H7	Eurasian	Wild
2024.49	7832.24	15950.2	11593	H7	Eurasian	Domestic
2022.64	5807.28	18432.9	10549.3	H7	American	Anseriformes
2023.5	5183.46	7668.62	5773.25	H7	American	Galliformes
2022.64	5410.75	15084.1	8733.44	H7	American	Wild
2023.5	5600.35	8876.26	6323	H7	American	Domestic
2024.39	6219.31	10176.6	7639.18	H7N3	Eurasian	Anseriformes
2024.39	8110.68	12150.3	9816.05	H7N3	Eurasian	Galliformes
2021.17	5926.88	10013.5	7568.19	H7N3	Eurasian	Wild
2023.5	7813.35	17064.5	10811.8	H7N3	Eurasian	Domestic
2022.64	12825.7	19874.9	17060.8	H7N3	American	Anseriformes
2023.5	10017.1	14792.9	12242	H7N3	American	Galliformes
2022.64	12523	19918.7	16519.4	H7N3	American	Wild
2023.5	9381.45	15073.6	10640.9	H7N3	American	Domestic
2022.38	9603.82	16741	12452.3	H7N7	Eurasian	Anseriformes
2019.19	4796.91	6986.31	5693.04	H7N7	Eurasian	Galliformes
2022.38	9720.84	15739.8	12078.5	H7N7	Eurasian	Wild
2021.96	5476.15	10679.5	7544.87	H7N7	Eurasian	Domestic
2021.02	11471.3	18095.5	14148.5	H7N9	Eurasian	Anseriformes
2024.39	8280.69	11192.8	10089	H7N9	Eurasian	Galliformes
2021.09	11523	18332.3	14019	H7N9	Eurasian	Wild
2024.39	8290.91	12665.9	10575.2	H7N9	Eurasian	Domestic
2017.2	9501.17	14612.9	12445.8	H7N9	American	Anseriformes
2017.21	1.33743	7.4607	3.65089	H7N9	American	Galliformes
2020.41	7752.63	15243	11753.2	H7N9	American	Wild
2017.21	1.17908	9.36854	4.42677	H7N9	American	Domestic

## Sheet: Figure 8A2
time	distance	low	high	group	subtype
2000.12	13361.2	8997.43	17904.4	ANSERIFORMES	H7
2002.62	13555.4	9472.49	18313.8	ANSERIFORMES	H7
2005.12	14092.2	9945.69	18320.3	ANSERIFORMES	H7
2007.62	14289.7	10335.2	18919.9	ANSERIFORMES	H7
2010.13	14596.1	11393.4	19782.6	ANSERIFORMES	H7
2012.63	14862.8	11645.3	19782.6	ANSERIFORMES	H7
2015.13	15146.1	11645.3	19732.9	ANSERIFORMES	H7
2017.63	15161.2	12064.5	19896.7	ANSERIFORMES	H7
2020.14	15161.2	12064.5	19896.7	ANSERIFORMES	H7
2022.64	15161.2	12064.5	19896.7	ANSERIFORMES	H7
2023	NA	NA	NA	ANSERIFORMES	H7
2024	NA	NA	NA	ANSERIFORMES	H7
2025	NA	NA	NA	ANSERIFORMES	H7
2000	NA	NA	NA	GALLIFORMES	H7
2001.5	12288.9	10365.6	14778.3	GALLIFORMES	H7
2003.8	12480.2	10443.7	14720.8	GALLIFORMES	H7
2006.1	12793.4	10578.4	15072.4	GALLIFORMES	H7
2008.39	13249.5	10980.9	15336.1	GALLIFORMES	H7
2010.69	13249.5	10980.9	15395.5	GALLIFORMES	H7
2012.99	13249.5	10967.3	15371.9	GALLIFORMES	H7
2015.29	13312.4	11029.8	15890.3	GALLIFORMES	H7
2017.59	13312.4	11029.8	15890.3	GALLIFORMES	H7
2019.89	13312.4	11029.8	15890.3	GALLIFORMES	H7
2022.19	13312.4	11029.8	15890.3	GALLIFORMES	H7
2024.49	13312.4	11029.8	15890.3	GALLIFORMES	H7
2025	NA	NA	NA	GALLIFORMES	H7
2000.56	14499.2	10203.3	19835.6	ANSERIFORMES	H7N3
2002.13	14608.9	10265.3	19586.7	ANSERIFORMES	H7N3
2003.71	14801.9	11074.1	19835.6	ANSERIFORMES	H7N3
2005.29	14956.8	11113.3	19586.7	ANSERIFORMES	H7N3
2006.87	15123.2	11594.1	19835.6	ANSERIFORMES	H7N3
2008.44	15195.8	11633.2	19835.6	ANSERIFORMES	H7N3
2010.02	15324.2	11633.2	19835.6	ANSERIFORMES	H7N3
2011.6	15330.9	11633.2	19835.6	ANSERIFORMES	H7N3
2013.18	15433.9	11633.2	19835.6	ANSERIFORMES	H7N3
2014.75	15476.2	11633.2	19835.6	ANSERIFORMES	H7N3
2016.33	15476.2	11811.3	19835.6	ANSERIFORMES	H7N3
2017.91	15476.2	11899.2	19835.6	ANSERIFORMES	H7N3
2019.49	15476.2	11899.2	19835.6	ANSERIFORMES	H7N3
2021.06	15476.2	11899.2	19835.6	ANSERIFORMES	H7N3
2022.64	15476.2	11899.2	19835.6	ANSERIFORMES	H7N3
2023	NA	NA	NA	ANSERIFORMES	H7N3
2024	NA	NA	NA	ANSERIFORMES	H7N3
2025	NA	NA	NA	ANSERIFORMES	H7N3
2000	14445.6	12348.4	17399.4	GALLIFORMES	H7N3
2005.69	14591	13052.8	17399.4	GALLIFORMES	H7N3
2024.39	14591	13052.8	17399.4	GALLIFORMES	H7N3
2025	NA	NA	NA	GALLIFORMES	H7N3
2000.6	9941.13	7649.59	15012.4	ANSERIFORMES	H7N7
2002.42	10542.7	8414.29	15844	ANSERIFORMES	H7N7
2004.23	11340.8	9145.33	16113.9	ANSERIFORMES	H7N7
2006.05	11449.8	9390.75	16113.9	ANSERIFORMES	H7N7
2007.86	11451.9	9423.55	16113.9	ANSERIFORMES	H7N7
2009.68	11457.3	9595.28	16113.9	ANSERIFORMES	H7N7
2011.49	11457.3	9595.28	16113.9	ANSERIFORMES	H7N7
2013.31	11457.3	9595.28	16113.9	ANSERIFORMES	H7N7
2015.12	11457.3	9595.28	16113.9	ANSERIFORMES	H7N7
2016.94	11457.3	9595.28	16113.9	ANSERIFORMES	H7N7
2018.75	11457.3	9595.28	16113.9	ANSERIFORMES	H7N7
2020.57	11535	9595.28	16113.9	ANSERIFORMES	H7N7
2022.38	11535	9595.28	16113.9	ANSERIFORMES	H7N7
2023	NA	NA	NA	ANSERIFORMES	H7N7
2024	NA	NA	NA	ANSERIFORMES	H7N7
2025	NA	NA	NA	ANSERIFORMES	H7N7
2000.14	3003.88	1590.39	4000.42	GALLIFORMES	H7N7
2000.57	3082.66	1756.15	4129.44	GALLIFORMES	H7N7
2001.01	3184.8	1806.17	4093.29	GALLIFORMES	H7N7
2001.44	3262.89	2015.11	4149.27	GALLIFORMES	H7N7
2001.87	3363.57	2225.34	4231.17	GALLIFORMES	H7N7
2002.31	3467.17	2436.78	4383.6	GALLIFORMES	H7N7
2002.74	3600.14	2584.39	4536.37	GALLIFORMES	H7N7
2003.17	3736.35	2804.71	4689.45	GALLIFORMES	H7N7
2003.6	3822.62	2818.57	4842.81	GALLIFORMES	H7N7
2004.04	3909.9	2936.77	5048.64	GALLIFORMES	H7N7
2004.47	4004.91	3137.67	5150.31	GALLIFORMES	H7N7
2004.9	4120.87	3156.51	5155.65	GALLIFORMES	H7N7
2005.34	4203.83	3339.12	5458.7	GALLIFORMES	H7N7
2005.77	4289.21	3287.82	5438.86	GALLIFORMES	H7N7
2006.2	4389.95	3409.83	5580.55	GALLIFORMES	H7N7
2006.63	4509.12	3531.83	5722.25	GALLIFORMES	H7N7
2007.07	4606.9	3653.79	5942.8	GALLIFORMES	H7N7
2007.5	4732.57	3747.99	6018.84	GALLIFORMES	H7N7
2007.93	4865.5	3800.79	6147.16	GALLIFORMES	H7N7
2008.37	5019.26	3957.88	6224.89	GALLIFORMES	H7N7
2008.8	5149.07	4068.4	6393.86	GALLIFORMES	H7N7
2009.23	5278.46	4430.58	6636.21	GALLIFORMES	H7N7
2009.67	5480.71	4420.02	6499.24	GALLIFORMES	H7N7
2010.1	5579.19	4574.55	6693.9	GALLIFORMES	H7N7
2010.53	5579.46	4668.52	6857.49	GALLIFORMES	H7N7
2010.96	5595.01	4669.74	6857.49	GALLIFORMES	H7N7
2011.4	5611.07	4669.74	6857.49	GALLIFORMES	H7N7
2011.83	5627.69	4669.74	6857.49	GALLIFORMES	H7N7
2012.26	5662.94	4669.74	6874.27	GALLIFORMES	H7N7
2012.7	5700.83	4750.3	6910.85	GALLIFORMES	H7N7
2013.13	5707.92	4782.73	6955.69	GALLIFORMES	H7N7
2013.56	5707.92	4782.73	6955.69	GALLIFORMES	H7N7
2013.99	5707.92	4802.58	6955.69	GALLIFORMES	H7N7
2014.43	5707.92	4802.58	6955.69	GALLIFORMES	H7N7
2014.86	5707.92	4802.58	6955.69	GALLIFORMES	H7N7
2015.29	5707.92	4802.58	6955.69	GALLIFORMES	H7N7
2015.73	5707.92	4802.58	6955.69	GALLIFORMES	H7N7
2016.16	5707.92	4802.58	6955.69	GALLIFORMES	H7N7
2016.59	5707.92	4802.58	6955.69	GALLIFORMES	H7N7
2017.03	5707.92	4802.58	6955.69	GALLIFORMES	H7N7
2017.46	5707.92	4802.58	6955.69	GALLIFORMES	H7N7
2017.89	5707.92	4802.58	6955.69	GALLIFORMES	H7N7
2018.32	5707.92	4802.58	6955.69	GALLIFORMES	H7N7
2018.76	5707.92	4802.58	6955.69	GALLIFORMES	H7N7
2019.19	5707.92	4802.58	6955.69	GALLIFORMES	H7N7
2020	NA	NA	NA	GALLIFORMES	H7N7
2021	NA	NA	NA	GALLIFORMES	H7N7
2022	NA	NA	NA	GALLIFORMES	H7N7
2023	NA	NA	NA	GALLIFORMES	H7N7
2024	NA	NA	NA	GALLIFORMES	H7N7
2025	NA	NA	NA	GALLIFORMES	H7N7
2000.39	14608.2	9094.31	19643.8	ANSERIFORMES	H7N9
2001.86	14982	10063	19900.6	ANSERIFORMES	H7N9
2003.34	15523.7	10738.4	19900.6	ANSERIFORMES	H7N9
2004.81	15803.5	10821.4	19900.6	ANSERIFORMES	H7N9
2006.28	15989.8	11514.4	19900.6	ANSERIFORMES	H7N9
2007.76	16770.8	12919.9	19900.6	ANSERIFORMES	H7N9
2009.23	16852.6	13055.7	19900.6	ANSERIFORMES	H7N9
2010.7	17028.3	13293.9	19900.6	ANSERIFORMES	H7N9
2012.18	17238.7	14083	19900.6	ANSERIFORMES	H7N9
2013.65	17254.3	14083	19900.6	ANSERIFORMES	H7N9
2015.13	17254.3	14083	19900.6	ANSERIFORMES	H7N9
2016.6	17254.3	14083	19900.6	ANSERIFORMES	H7N9
2018.07	17254.3	14083	19900.6	ANSERIFORMES	H7N9
2019.55	17254.3	14083	19900.6	ANSERIFORMES	H7N9
2021.02	17254.3	14083	19900.6	ANSERIFORMES	H7N9
2022	NA	NA	NA	ANSERIFORMES	H7N9
2023	NA	NA	NA	ANSERIFORMES	H7N9
2024	NA	NA	NA	ANSERIFORMES	H7N9
2025	NA	NA	NA	ANSERIFORMES	H7N9
2000	10391.4	8670.3	11692.9	GALLIFORMES	H7N9
2011.12	10691.3	9126.66	12240.8	GALLIFORMES	H7N9
2024.39	10986.7	9314.61	12597	GALLIFORMES	H7N9
2025	NA	NA	NA	GALLIFORMES	H7N9

## Sheet: Figure 8A3
time	distance	low	high	group	subtype
2000	NA	NA	NA	wild	H7
2001.04	10867.1	7922.45	13979.9	wild	H7
2002.67	10927.9	8292.68	14257.7	wild	H7
2004.3	11362.8	8597.21	14399.4	wild	H7
2005.94	11627	9035.3	14897.7	wild	H7
2007.57	12135	9279.62	15413.5	wild	H7
2009.21	12517.9	9880.23	16341.1	wild	H7
2010.84	12975.7	10314.8	16341.1	wild	H7
2012.47	13040	10687.6	16423.5	wild	H7
2014.11	13112.7	10799.6	16341.1	wild	H7
2015.74	13112.7	10904	16341.1	wild	H7
2017.37	13112.7	10904	16341.1	wild	H7
2019.01	13112.7	10904	16341.1	wild	H7
2020.64	13112.7	10904	16341.1	wild	H7
2022.28	13112.7	10904	16341.1	wild	H7
2023.91	13112.7	10904	16341.1	wild	H7
2024	NA	NA	NA	wild	H7
2025	NA	NA	NA	wild	H7
2000	NA	NA	NA	domestic	H7
2001.24	12211.7	10577	16217.1	domestic	H7
2003.36	12793.7	10776.5	16217.1	domestic	H7
2005.47	12920.5	10870.6	16217.1	domestic	H7
2007.58	12934.6	10870.6	16217.1	domestic	H7
2009.7	12977.3	10870.6	16217.1	domestic	H7
2011.81	13062	10870.6	16203.7	domestic	H7
2013.92	13133.9	10870.6	16515.8	domestic	H7
2016.04	13307.9	10870.6	16657.1	domestic	H7
2018.15	13307.9	10870.6	16657.1	domestic	H7
2020.26	13307.9	10870.6	16657.1	domestic	H7
2022.38	13307.9	10870.6	16657.1	domestic	H7
2024.49	13307.9	10870.6	16657.1	domestic	H7
2025	NA	NA	NA	domestic	H7
2000.25	14556.3	9775.12	19938.8	wild	H7N3
2001.43	14924.5	10744.9	19826.6	wild	H7N3
2002.61	15034.9	10744.9	19826.6	wild	H7N3
2003.79	15173.1	10888.3	19826.6	wild	H7N3
2004.96	15505.2	11047.2	19618.4	wild	H7N3
2006.14	15505.2	11047.2	19618.4	wild	H7N3
2007.32	15537.1	11568.6	19938.8	wild	H7N3
2008.5	15543.5	12209.9	19938.8	wild	H7N3
2009.68	15543.5	12209.9	19826.6	wild	H7N3
2010.86	15543.5	12209.9	19826.6	wild	H7N3
2012.03	15700.7	12209.9	19826.6	wild	H7N3
2013.21	15837.4	12209.9	19826.6	wild	H7N3
2014.39	15837.4	12209.9	19826.6	wild	H7N3
2015.57	15837.4	12209.9	19800.9	wild	H7N3
2016.75	15837.4	12209.9	19800.9	wild	H7N3
2017.93	15837.4	12209.9	19800.9	wild	H7N3
2019.1	15837.4	12209.9	19800.9	wild	H7N3
2020.28	15837.4	12209.9	19800.9	wild	H7N3
2021.46	15837.4	12209.9	19800.9	wild	H7N3
2022.64	15837.4	12209.9	19800.9	wild	H7N3
2000	15249.4	12643.5	17907.8	domestic	H7N3
2006.82	15401.8	13250.2	18236.9	domestic	H7N3
2024.39	15401.8	13250.2	18236.9	domestic	H7N3
2000.19	5357.9	3592.47	8486.87	domestic	H7N7
2000.81	5741.55	4228.09	8892.62	domestic	H7N7
2001.43	5945.38	4420.56	8897.56	domestic	H7N7
2002.05	6217.37	4637.29	8892.62	domestic	H7N7
2002.67	6437.92	4742.9	9005.32	domestic	H7N7
2003.29	6737.5	5097.88	9322.07	domestic	H7N7
2003.91	6763.56	5097.88	9322.07	domestic	H7N7
2004.53	6776.26	5325.43	9322.07	domestic	H7N7
2005.15	6776.26	5329.88	9404.23	domestic	H7N7
2005.77	6837.8	5329.88	9497.34	domestic	H7N7
2006.4	6918.95	5329.88	9454.44	domestic	H7N7
2007.02	7000.07	5368.25	9454.44	domestic	H7N7
2007.64	7052.56	5368.25	9454.44	domestic	H7N7
2008.26	7063.39	5368.25	9515.36	domestic	H7N7
2008.88	7063.39	5368.25	9515.36	domestic	H7N7
2009.5	7370.91	5899.55	10171.9	domestic	H7N7
2010.12	7370.91	5899.55	10171.9	domestic	H7N7
2010.74	7370.91	5899.55	10171.9	domestic	H7N7
2011.36	7370.91	5899.55	10171.9	domestic	H7N7
2011.98	7370.91	5899.55	10171.9	domestic	H7N7
2012.61	7370.91	5899.55	10171.9	domestic	H7N7
2013.23	7370.91	5899.55	10171.9	domestic	H7N7
2013.85	7370.91	5899.55	10171.9	domestic	H7N7
2014.47	7370.91	5899.55	10171.9	domestic	H7N7
2015.09	7370.91	5899.55	10171.9	domestic	H7N7
2015.71	7385.65	5899.55	10171.9	domestic	H7N7
2016.33	7385.65	5899.55	10171.9	domestic	H7N7
2016.95	7385.65	5899.55	10171.9	domestic	H7N7
2017.57	7385.65	5899.55	10171.9	domestic	H7N7
2018.19	7385.65	5899.55	10171.9	domestic	H7N7
2018.82	7385.65	5899.55	10171.9	domestic	H7N7
2019.44	7385.65	5899.55	10171.9	domestic	H7N7
2020.06	7385.65	5899.55	10171.9	domestic	H7N7
2020.68	7385.65	5899.55	10171.9	domestic	H7N7
2021.3	7385.65	5899.55	10171.9	domestic	H7N7
2021.92	7385.65	5899.55	10171.9	domestic	H7N7
2022	NA	NA	NA	domestic	H7N7
2023	NA	NA	NA	domestic	H7N7
2024	NA	NA	NA	domestic	H7N7
2025	NA	NA	NA	domestic	H7N7
2000.35	10133.7	7990.7	15897.9	wild	H7N7
2001.27	10340.9	7728.98	15667.2	wild	H7N7
2002.19	10555	8594.61	16298	wild	H7N7
2003.11	10824.9	8744.24	16481.6	wild	H7N7
2004.03	11170.8	9111.28	16652.3	wild	H7N7
2004.94	11372.2	9417.63	16610.2	wild	H7N7
2005.86	11399.2	9431.71	16610.2	wild	H7N7
2006.78	11462.3	9431.71	16610.2	wild	H7N7
2007.7	11467.8	9431.71	16610.2	wild	H7N7
2008.61	11474.9	9431.71	16610.2	wild	H7N7
2009.53	11551.9	9547.84	16661.7	wild	H7N7
2010.45	11551.9	9547.84	16661.7	wild	H7N7
2011.37	11551.9	9547.84	16661.7	wild	H7N7
2012.28	11551.9	9547.84	16661.7	wild	H7N7
2013.2	11551.9	9547.84	16661.7	wild	H7N7
2014.12	11551.9	9547.84	16661.7	wild	H7N7
2015.04	11551.9	9547.84	16661.7	wild	H7N7
2015.96	11551.9	9547.84	16661.7	wild	H7N7
2016.87	11551.9	9547.84	16661.7	wild	H7N7
2017.79	11551.9	9547.84	16661.7	wild	H7N7
2018.71	11551.9	9547.84	16661.7	wild	H7N7
2019.63	11601.1	9547.84	16661.7	wild	H7N7
2020.54	11880.5	9547.84	16661.7	wild	H7N7
2021.46	12048.5	9547.84	16661.7	wild	H7N7
2022.38	12048.5	9547.84	16661.7	wild	H7N7
2023	NA	NA	NA	wild	H7N7
2024	NA	NA	NA	wild	H7N7
2025	NA	NA	NA	wild	H7N7
2004.63	16731.2	11790.5	18849	wild	H7N9
2021.02	16731.2	11790.5	18849	wild	H7N9
2022	NA	NA	NA	wild	H7N9
2023	NA	NA	NA	wild	H7N9
2024	NA	NA	NA	wild	H7N9
2025	NA	NA	NA	wild	H7N9
2000	6315.21	3551.55	10189.3	domestic	H7N9
2001.39	6635.12	3979.54	10401.7	domestic	H7N9
2003.16	6957.35	4142.2	10476.6	domestic	H7N9
2004.93	7145.53	4298.98	10767.3	domestic	H7N9
2006.7	7482.85	4794.03	11045.6	domestic	H7N9
2008.47	7862.06	5173.77	11314.2	domestic	H7N9
2010.24	8196.22	6321.8	12226	domestic	H7N9
2012.01	8593.72	6321.8	12386.4	domestic	H7N9
2013.77	8992.84	5418.59	11515.9	domestic	H7N9
2015.54	9222.2	5495.84	11583.8	domestic	H7N9
2017.31	9602.02	6712.16	12497.1	domestic	H7N9
2019.08	9998.49	7979.92	13339.8	domestic	H7N9
2020.85	10407.8	8166.3	12690.6	domestic	H7N9
2022.62	10839.8	8273.75	12931.9	domestic	H7N9
2024.39	10839.8	8273.75	12931.9	domestic	H7N9
2025	NA	NA	NA	domestic	H7N9

## Sheet: Figure 8B1
time	95%HPD_lower_value	95%HPD_higher_value	distance	subtype	lineage	host
2023.32	801.078	597235	151380	H7	Eurasian	Anseriformes
2024.05	162355	622682	398303	H7	Eurasian	Galliformes
2023.65	1.29437e+06	3.50485e+06	2.21653e+06	H7	Eurasian	Wild
2023.97	171869	714130	381863	H7	Eurasian	Domestic
2012.54	29460.4	838414	269340	H7	American	Anseriformes
2010.08	2.54693	535.023	61.2423	H7	American	Galliformes
2022.12	46.0597	13573.7	2849.57	H7	American	Wild
2018.16	10765.5	275646	34287.5	H7	American	Domestic
2024.13	24023.6	143903	70364.6	H7N3	Eurasian	Anseriformes
2021.01	7249.86	432137	86723.3	H7N3	Eurasian	Wild
2018	253.47	28248.6	3021.4	H7N3	Eurasian	Domestic
2022.21	1002.82	1.45559e+06	437441	H7N3	American	Anseriformes
2022.18	1079.66	1.53411e+06	354912	H7N3	American	Wild
2021.84	346491	1.24436e+06	676256	H7N7	Eurasian	Anseriformes
2018.97	0.0167892	881.75	73.1503	H7N7	Eurasian	Galliformes
2021.83	244369	552838	367473	H7N7	Eurasian	Wild
2021.62	116032	528556	267583	H7N7	Eurasian	Domestic
2018.19	1194.49	156480	38436.5	H7N9	Eurasian	Anseriformes
2015.37	47.5653	422.24	162.547	H7N9	Eurasian	Galliformes
2019.81	4958.51	342736	44880.7	H7N9	Eurasian	Wild
2022.23	601.401	33640.9	6325.4	H7N9	Eurasian	Domestic
2015.48	2896.89	2.26361e+06	277305	H7N9	American	Anseriformes
2017.17	0.918807	13.0777	4.14988	H7N9	American	Galliformes
2018.42	2042.83	148604	56032.3	H7N9	American	Wild
2017.17	16.6652	139.514	57.0567	H7N9	American	Domestic

## Sheet: Figure 8B2
time	diffusion_coefficient	low	high	group	subtype
2000.35	12985.7	3931.73	22899.6	GALLIFORMES	H7
2002.65	13435.4	7371.38	18492.4	GALLIFORMES	H7
2004.95	11245.6	7097.95	14986.8	GALLIFORMES	H7
2007.25	11631.5	3401.16	22628.3	GALLIFORMES	H7
2009.54	11964.6	4124.09	23551.8	GALLIFORMES	H7
2011.84	14158.7	6347.6	23862.3	GALLIFORMES	H7
2014.14	13170.2	5821.16	21568.9	GALLIFORMES	H7
2016.44	10243.7	3431.36	17340	GALLIFORMES	H7
2018.74	7537.76	1148.94	13386.9	GALLIFORMES	H7
2021.04	10861.9	1694.69	23086.5	GALLIFORMES	H7
2023.34	15315.8	8132.61	21070.3	GALLIFORMES	H7
2024	NA	NA	NA	GALLIFORMES	H7
2025	NA	NA	NA	GALLIFORMES	H7
2000	NA	NA	NA	ANSERIFORMES	H7
2001.37	70771.9	41626.7	120759	ANSERIFORMES	H7
2003.87	82885.1	53018.5	110726	ANSERIFORMES	H7
2006.37	133320	81098.3	193534	ANSERIFORMES	H7
2008.88	101736	72099	145533	ANSERIFORMES	H7
2011.38	116133	72822.5	182615	ANSERIFORMES	H7
2013.88	116639	79138.3	165158	ANSERIFORMES	H7
2016.38	105644	56187.9	152789	ANSERIFORMES	H7
2018.89	122196	72471.3	188733	ANSERIFORMES	H7
2021.39	59327.1	9800.61	121915	ANSERIFORMES	H7
2022	NA	NA	NA	ANSERIFORMES	H7
2023	NA	NA	NA	ANSERIFORMES	H7
2024	NA	NA	NA	ANSERIFORMES	H7
2025	NA	NA	NA	ANSERIFORMES	H7
2000	337141	6622.95	817890	ANSERIFORMES	H7N3
2001.34	319838	150838	649581	ANSERIFORMES	H7N3
2002.92	353384	37155.9	958045	ANSERIFORMES	H7N3
2004.5	432981	187953	744403	ANSERIFORMES	H7N3
2006.08	854787	266653	1.35107e+06	ANSERIFORMES	H7N3
2007.65	420735	268564	680294	ANSERIFORMES	H7N3
2009.23	537262	340122	843303	ANSERIFORMES	H7N3
2010.81	472984	248005	766294	ANSERIFORMES	H7N3
2012.39	333969	147187	695172	ANSERIFORMES	H7N3
2013.96	390482	250316	655867	ANSERIFORMES	H7N3
2015.54	718870	357096	1.02772e+06	ANSERIFORMES	H7N3
2017.12	604669	338700	916469	ANSERIFORMES	H7N3
2018.7	319989	74289	758225	ANSERIFORMES	H7N3
2020.27	395717	6594.32	795264	ANSERIFORMES	H7N3
2021.85	158783	4693.56	719172	ANSERIFORMES	H7N3
2022	NA	NA	NA	ANSERIFORMES	H7N3
2023	NA	NA	NA	ANSERIFORMES	H7N3
2024	NA	NA	NA	ANSERIFORMES	H7N3
2025	NA	NA	NA	ANSERIFORMES	H7N3
2000	19.3953	4.23972	34.5508	GALLIFORMES	H7N3
2002.98	336.952	58.2659	831.256	GALLIFORMES	H7N3
2003	NA	NA	NA	GALLIFORMES	H7N3
2004	NA	NA	NA	GALLIFORMES	H7N3
2005	NA	NA	NA	GALLIFORMES	H7N3
2006	NA	NA	NA	GALLIFORMES	H7N3
2007	NA	NA	NA	GALLIFORMES	H7N3
2008	NA	NA	NA	GALLIFORMES	H7N3
2009	NA	NA	NA	GALLIFORMES	H7N3
2010	NA	NA	NA	GALLIFORMES	H7N3
2011	NA	NA	NA	GALLIFORMES	H7N3
2012	NA	NA	NA	GALLIFORMES	H7N3
2013	NA	NA	NA	GALLIFORMES	H7N3
2014	NA	NA	NA	GALLIFORMES	H7N3
2015	NA	NA	NA	GALLIFORMES	H7N3
2016	NA	NA	NA	GALLIFORMES	H7N3
2017	NA	NA	NA	GALLIFORMES	H7N3
2018	NA	NA	NA	GALLIFORMES	H7N3
2019	NA	NA	NA	GALLIFORMES	H7N3
2020	NA	NA	NA	GALLIFORMES	H7N3
2021	NA	NA	NA	GALLIFORMES	H7N3
2022	NA	NA	NA	GALLIFORMES	H7N3
2023	NA	NA	NA	GALLIFORMES	H7N3
2024	NA	NA	NA	GALLIFORMES	H7N3
2025	NA	NA	NA	GALLIFORMES	H7N3
2000	88683.4	5105.59	209915	ANSERIFORMES	H7N7
2001.51	83067.3	28036.3	145078	ANSERIFORMES	H7N7
2003.32	90756.6	54670.8	139694	ANSERIFORMES	H7N7
2005.14	90851.7	46814.4	140901	ANSERIFORMES	H7N7
2006.95	98021.3	39250.7	150116	ANSERIFORMES	H7N7
2008.77	111879	70862.3	160000	ANSERIFORMES	H7N7
2010.58	113057	65922.5	174077	ANSERIFORMES	H7N7
2012.4	100114	60436.4	153076	ANSERIFORMES	H7N7
2014.21	143556	62580	264652	ANSERIFORMES	H7N7
2016.03	162658	86213	239399	ANSERIFORMES	H7N7
2017.84	186474	78057.2	307585	ANSERIFORMES	H7N7
2019.66	102554	33598.5	176520	ANSERIFORMES	H7N7
2021.47	129121	64398.7	231823	ANSERIFORMES	H7N7
2000.36	13247.4	2364.62	32561.9	GALLIFORMES	H7N7
2000.79	15480.5	2641.02	41857.9	GALLIFORMES	H7N7
2001.22	14782.5	1894.97	37528.2	GALLIFORMES	H7N7
2001.66	9201.46	113.303	27706.2	GALLIFORMES	H7N7
2002.09	7270.11	541.363	15805.9	GALLIFORMES	H7N7
2002.52	13995.5	4189.13	30743.2	GALLIFORMES	H7N7
2002.95	16333.4	10146.5	22152.4	GALLIFORMES	H7N7
2003.39	16255.1	9432.32	21937.3	GALLIFORMES	H7N7
2003.82	14144.5	3023.91	36949.1	GALLIFORMES	H7N7
2004.25	16060.7	1553.81	38816.3	GALLIFORMES	H7N7
2004.69	18906	1728.68	51030.9	GALLIFORMES	H7N7
2005.12	23109.7	3860.78	59081.5	GALLIFORMES	H7N7
2005.55	25398.3	4745.03	54918	GALLIFORMES	H7N7
2005.99	25978	6708.55	53997.7	GALLIFORMES	H7N7
2006.42	27790.9	2192.32	66730.9	GALLIFORMES	H7N7
2006.85	26210.7	2910.52	74194.3	GALLIFORMES	H7N7
2007.28	42463.4	5420.61	88004.2	GALLIFORMES	H7N7
2007.72	31928.8	3153.47	113254	GALLIFORMES	H7N7
2008.15	18303.7	8718.41	28426.5	GALLIFORMES	H7N7
2008.58	18814.4	11302.4	30230.3	GALLIFORMES	H7N7
2009.02	24425.7	1017.4	70524.5	GALLIFORMES	H7N7
2009.45	31547.9	6292.32	77344.5	GALLIFORMES	H7N7
2009.88	21247.6	4939.37	51409.8	GALLIFORMES	H7N7
2010.31	22107.9	6692.99	42478.1	GALLIFORMES	H7N7
2010.75	26959.8	11144	42626.9	GALLIFORMES	H7N7
2011.18	22859.1	9655.84	39595.7	GALLIFORMES	H7N7
2011.61	16128.6	5184.26	26410	GALLIFORMES	H7N7
2012.05	19089.1	4969.68	36332.3	GALLIFORMES	H7N7
2012.48	26938.8	7332.44	46105.9	GALLIFORMES	H7N7
2012.91	17644.5	8386.65	31743.7	GALLIFORMES	H7N7
2013.35	19811	13030.4	28116.1	GALLIFORMES	H7N7
2013.78	19906	14022.8	29756.1	GALLIFORMES	H7N7
2014.21	33581.6	13702.8	65629.6	GALLIFORMES	H7N7
2014.64	29402.9	10044.7	58492.9	GALLIFORMES	H7N7
2015.08	23946.1	13481.9	42689.2	GALLIFORMES	H7N7
2015.51	15404.5	7520.63	25452.9	GALLIFORMES	H7N7
2015.94	15794.6	3663.34	31478.9	GALLIFORMES	H7N7
2016.38	20575	4030.39	43886.7	GALLIFORMES	H7N7
2016.81	965.508	188.174	2058.46	GALLIFORMES	H7N7
2017.24	NA	NA	NA	GALLIFORMES	H7N7
2017.67	NA	NA	NA	GALLIFORMES	H7N7
2018.11	NA	NA	NA	GALLIFORMES	H7N7
2018.54	NA	NA	NA	GALLIFORMES	H7N7
2018.97	187.529	0.0355057	708.278	GALLIFORMES	H7N7
2007.84	195.966	9.30132	877.536	GALLIFORMES	H7N9
2018.87	458.749	117.015	1491.94	GALLIFORMES	H7N9
2001.13	179670	4962.01	535479	ANSERIFORMES	H7N9
2002.6	120754	9138.45	414931	ANSERIFORMES	H7N9
2004.07	242242	10354.4	775409	ANSERIFORMES	H7N9
2005.55	196671	4017.67	709881	ANSERIFORMES	H7N9
2007.02	207141	4547.14	666982	ANSERIFORMES	H7N9
2008.49	169666	38237.4	357232	ANSERIFORMES	H7N9
2009.97	155687	28868.1	447520	ANSERIFORMES	H7N9
2011.44	105884	26133.8	259451	ANSERIFORMES	H7N9
2012.92	74506.1	4534.81	266705	ANSERIFORMES	H7N9
2014.39	149829	53063.3	361730	ANSERIFORMES	H7N9
2015.86	143116	58189	396682	ANSERIFORMES	H7N9
2017.34	123782	8693.95	332232	ANSERIFORMES	H7N9
2018.81	NA	NA	NA	ANSERIFORMES	H7N9
2020.28	NA	NA	NA	ANSERIFORMES	H7N9

## Sheet: Figure 8B3
time	diffusion_coefficient	low	high	group	subtype
2000.19	42217.7	19951.2	63412.8	domestic	H7
2002.3	59568.8	37436.6	85750.4	domestic	H7
2004.41	50923.1	36347.2	70797.1	domestic	H7
2006.53	64660.2	33220.9	98075.5	domestic	H7
2008.64	43071.7	27187.5	57923.8	domestic	H7
2010.75	60967.4	39141.5	85515.2	domestic	H7
2012.87	51264.5	29712	76743.2	domestic	H7
2014.98	54723.1	30429.5	71439.8	domestic	H7
2017.09	59557	38445.8	80974.1	domestic	H7
2019.21	50758.2	28905.6	75009.4	domestic	H7
2021.32	35634.5	7161.44	76730.4	domestic	H7
2023.43	28648.8	4849.43	63103.9	domestic	H7
2024	NA	NA	NA	domestic	H7
2025	NA	NA	NA	domestic	H7
2000.22	61771	27064	108580	wild	H7
2001.85	44746.4	24829	69270.4	wild	H7
2003.49	55863.9	35760.3	83870.7	wild	H7
2005.12	79562.5	53678.9	116209	wild	H7
2006.76	105898	51353.8	157470	wild	H7
2008.39	75444.7	45808.3	125555	wild	H7
2010.02	79983.3	34456.7	118388	wild	H7
2011.66	89065.3	44363.9	132394	wild	H7
2013.29	79128.5	43933	117775	wild	H7
2014.92	81972.1	42449.1	137500	wild	H7
2016.56	79993.9	42483	112867	wild	H7
2018.19	105713	52942	172714	wild	H7
2019.83	87561.9	42716.9	145438	wild	H7
2021.46	41806.9	8036.64	98940.6	wild	H7
2023.09	81838.9	47156.5	125367	wild	H7
2024	NA	NA	NA	wild	H7
2025	NA	NA	NA	wild	H7
2000.84	472723	105503	974150	wild	H7N3
2002.02	405241	113265	1.29878e+06	wild	H7N3
2003.2	577281	18699.4	1.72454e+06	wild	H7N3
2004.38	769969	282593	1.50035e+06	wild	H7N3
2005.55	996093	513044	1.5681e+06	wild	H7N3
2006.73	749019	384703	1.55524e+06	wild	H7N3
2007.91	533386	200487	919970	wild	H7N3
2009.09	701335	325753	1.20536e+06	wild	H7N3
2010.27	912418	433157	1.38747e+06	wild	H7N3
2011.45	451992	170675	912544	wild	H7N3
2012.62	482765	143261	1.28045e+06	wild	H7N3
2013.8	862330	378805	1.32551e+06	wild	H7N3
2014.98	756626	469356	1.50203e+06	wild	H7N3
2016.16	769023	297988	1.36156e+06	wild	H7N3
2017.34	788455	286497	1.24996e+06	wild	H7N3
2018.52	505456	127399	1.37854e+06	wild	H7N3
2019.69	351662	18705.8	1.44805e+06	wild	H7N3
2020.87	392285	101399	1.06566e+06	wild	H7N3
2022.05	85353.9	405.952	590753	wild	H7N3
2000	752.066	213.205	1756.4	domestic	H7N3
2015.6	1107.51	358.356	2209.18	domestic	H7N3
2000.5	74178	9309	246601	domestic	H7N7
2001.12	71667.1	9040.58	222155	domestic	H7N7
2001.74	43354.9	1439.16	183211	domestic	H7N7
2002.36	91684.9	17514.5	287346	domestic	H7N7
2002.98	76744	56745.7	109751	domestic	H7N7
2003.6	79269.4	58891.7	120515	domestic	H7N7
2004.22	168448	21913.4	326077	domestic	H7N7
2004.84	117892	18182	234039	domestic	H7N7
2005.46	69211.3	11300.7	321918	domestic	H7N7
2006.08	92938.6	27665.3	286272	domestic	H7N7
2006.71	157375	21410	363779	domestic	H7N7
2007.33	181477	68722.4	340375	domestic	H7N7
2007.95	103694	39986.8	166680	domestic	H7N7
2008.57	91221.4	48050.4	177777	domestic	H7N7
2009.19	159289	78043.9	265034	domestic	H7N7
2009.81	126290	50528.6	214538	domestic	H7N7
2010.43	124033	34412.6	224255	domestic	H7N7
2011.05	134731	63150.3	254559	domestic	H7N7
2011.67	108697	40908.7	181686	domestic	H7N7
2012.29	97159	38720.4	139705	domestic	H7N7
2012.92	99034.8	55992.6	147425	domestic	H7N7
2013.54	120426	66783.4	166775	domestic	H7N7
2014.16	214588	87376.2	375004	domestic	H7N7
2014.78	226686	113621	460054	domestic	H7N7
2015.4	170163	86428.3	268733	domestic	H7N7
2016.02	161769	56175.9	307722	domestic	H7N7
2016.64	116061	55922.7	270288	domestic	H7N7
2017.26	123533	45873.7	224299	domestic	H7N7
2017.88	147719	35853.2	299346	domestic	H7N7
2018.5	181231	80087.7	301585	domestic	H7N7
2019.13	141393	43521.1	253012	domestic	H7N7
2019.75	109985	25743.9	276701	domestic	H7N7
2020.37	141416	39679	226608	domestic	H7N7
2020.99	162394	80121.7	332162	domestic	H7N7
2021.61	205952	76270.6	449456	domestic	H7N7
2000.81	49234.9	4363.11	126665	wild	H7N7
2001.73	49404.2	13710.4	112135	wild	H7N7
2002.65	40718	22894.7	77977.5	wild	H7N7
2003.57	57153.1	26226.5	113812	wild	H7N7
2004.48	70656.5	33363.9	129292	wild	H7N7
2005.4	72962.9	42285	118076	wild	H7N7
2006.32	78994.6	36905.9	120665	wild	H7N7
2007.24	76638.3	38281.5	154369	wild	H7N7
2008.15	96168.2	51854.9	144449	wild	H7N7
2009.07	103395	47823.7	177905	wild	H7N7
2009.99	80259.6	35574.1	134534	wild	H7N7
2010.91	72235.8	36091.7	116672	wild	H7N7
2011.83	48042.8	17827.5	99240.5	wild	H7N7
2012.74	61046.8	30086.2	122036	wild	H7N7
2013.66	63855.3	19752.4	117744	wild	H7N7
2014.58	59644.5	123.597	122271	wild	H7N7
2015.5	70269	38076.5	124402	wild	H7N7
2016.41	73096.6	39670.1	126815	wild	H7N7
2017.33	78903.6	52832	136348	wild	H7N7
2018.25	144333	25562	224714	wild	H7N7
2019.17	92989.4	44394.9	168599	wild	H7N7
2020.09	86080.5	33811.5	208584	wild	H7N7
2021	62192	12472.1	135824	wild	H7N7
2021.92	120176	81745.6	181689	wild	H7N7
2000.51	5668.76	407.17	18402.5	domestic	H7N9
2002.27	6640.3	2298.48	23351.2	domestic	H7N9
2004.04	5769.46	1620.75	17707.3	domestic	H7N9
2005.81	3621.02	517.238	13757.3	domestic	H7N9
2007.58	3485.95	264.828	13837.2	domestic	H7N9
2009.35	7960.3	2876.21	16874.4	domestic	H7N9
2011.12	9551.06	1506.39	28313.6	domestic	H7N9
2012.89	7065.45	2672.94	29761.2	domestic	H7N9
2014.66	13289.4	8791.78	21908.3	domestic	H7N9
2016.43	11980.7	6054.44	30139.6	domestic	H7N9
2018.2	6160.73	3222.92	11067.4	domestic	H7N9
2019.97	3894.44	1783.71	8134.4	domestic	H7N9
2021.74	4566.04	689.808	16093.8	domestic	H7N9
2023.51	107.317	13.2211	423.908	domestic	H7N9
2000	33223.3	11323.8	39846.8	wild	H7N9
2012.82	152729	34881	318829	wild	H7N9
